# Supplementary material for: Characterization by Quantitative Serum Proteomics of Immune-Related Prognostic Biomarkers for COVID-19 Symptomatology
Source: Front Immunol. 2021 Sep 8;12:730710. doi: 10.3389/fimmu.2021.730710 (PMC8457011; doi:10.3389/fimmu.2021.730710)
Supplement: Supplementary Data Sheet 1 — Serum proteomics analysis. [file Table_1.xlsx]

## Sheet: Protein areas
Supplementary Data 1. Serum proteomics analysis.
Row	Peak Name	Group	SW_AS1-1	SW_AS1-2	SW_AS1-3	SW_AS2-1	SW_AS2-2	SW_AS2-3	SW_AS3-1	SW_AS3-2	SW_AS3-3	SW_C1-1	SW_C1-2	SW_C1-3	SW_C2-1	SW_C2-2	SW_C2-3	SW_C3-1	SW_C3-2	SW_C3-3	SW_H1-1	SW_H1-2	SW_H1-3	SW_H2-1	SW_H2-2	SW_H2-3	SW_H3-1	SW_H3-2	SW_H3-3	SW_HD1-1	SW_HD1-2	SW_HD1-3	SW_HD2-1	SW_HD2-2	SW_HD2-3	SW_HD3-1	SW_HD3-2	SW_HD3-3	SW_ICU1-1	SW_ICU1-2	SW_ICU1-3	SW_ICU2-1	SW_ICU2-2	SW_ICU2-3	SW_ICU3-1	SW_ICU3-2	SW_ICU3-3
1	sp|P02768|ALBU_HUMAN	Albumin OS=Homo sapiens OX=9606 GN=ALB PE=1 SV=2	1.44942e+08	1.32497e+08	1.28328e+08	1.57576e+08	1.59932e+08	1.64847e+08	1.67267e+08	1.39035e+08	1.44086e+08	1.28353e+08	1.25535e+08	1.46987e+08	1.51856e+08	1.17329e+08	1.20031e+08	1.47315e+08	1.46103e+08	1.35749e+08	1.23303e+08	1.20304e+08	1.14328e+08	1.2192e+08	1.10025e+08	1.15015e+08	1.15857e+08	1.13264e+08	1.20799e+08	1.29795e+08	1.22622e+08	1.34049e+08	1.28088e+08	1.41889e+08	1.28912e+08	1.18435e+08	1.41833e+08	1.11326e+08	9.38043e+07	9.35348e+07	1.11624e+08	9.19196e+07	9.25365e+07	8.02439e+07	1.0218e+08	9.18895e+07	9.42218e+07
2	sp|P04114|APOB_HUMAN	Apolipoprotein B-100 OS=Homo sapiens OX=9606 GN=APOB PE=1 SV=2	1.22073e+06	1.31846e+06	1.08713e+06	585524	723632	680431	719063	841401	767145	1.10472e+06	1.15097e+06	713712	953603	1.12428e+06	1.08235e+06	1.07766e+06	1.12602e+06	1.03752e+06	1.08787e+06	1.0085e+06	1.31884e+06	969246	988190	948182	1.05255e+06	960867	852466	950134	842820	1.14926e+06	1.01971e+06	1.07989e+06	1.02917e+06	1.10153e+06	1.04731e+06	1.05752e+06	1.52738e+06	1.67742e+06	1.34765e+06	1.6039e+06	1.48236e+06	1.7379e+06	1.08066e+06	1.28475e+06	1.21272e+06
3	sp|P01024|CO3_HUMAN	Complement C3 OS=Homo sapiens OX=9606 GN=C3 PE=1 SV=2	2.4405e+06	3.17648e+06	2.74557e+06	2.19103e+06	2.17126e+06	2.10038e+06	1.92746e+06	2.72442e+06	3.49797e+06	3.45915e+06	3.27631e+06	2.59795e+06	3.11969e+06	2.28156e+06	2.75292e+06	2.09531e+06	3.44367e+06	3.43346e+06	4.12932e+06	5.22646e+06	4.7374e+06	5.36692e+06	5.86072e+06	3.51878e+06	5.45316e+06	4.46356e+06	5.30683e+06	4.33019e+06	5.00234e+06	3.99775e+06	4.71382e+06	2.77786e+06	3.92764e+06	5.66567e+06	4.09394e+06	5.94214e+06	4.45445e+06	7.60042e+06	4.85301e+06	7.33201e+06	7.21122e+06	7.66147e+06	5.21955e+06	6.07423e+06	5.98263e+06
4	sp|P01023|A2MG_HUMAN	Alpha-2-macroglobulin OS=Homo sapiens OX=9606 GN=A2M PE=1 SV=3	4.91902e+06	5.94336e+06	5.83771e+06	6.01145e+06	5.64607e+06	5.85078e+06	4.10042e+06	5.48938e+06	4.80881e+06	6.19625e+06	6.29538e+06	5.09718e+06	4.7158e+06	6.82785e+06	6.03788e+06	5.75971e+06	6.52727e+06	7.16887e+06	7.3754e+06	7.32485e+06	8.02824e+06	7.22926e+06	8.23763e+06	7.73958e+06	6.62828e+06	5.98145e+06	6.30466e+06	4.87745e+06	4.81104e+06	4.37775e+06	4.87089e+06	4.31618e+06	5.26753e+06	6.44761e+06	5.34983e+06	7.17769e+06	5.68228e+06	5.83006e+06	5.33325e+06	6.01607e+06	5.58887e+06	6.29177e+06	4.31954e+06	5.23176e+06	5.44432e+06
5	sp|P0C0L4|CO4A_HUMAN	Complement C4-A OS=Homo sapiens OX=9606 GN=C4A PE=1 SV=2	125855	176056	177693	136763	115777	111929	152533	219151	192201	215250	203392	170266	120068	163572	139254	134970	159507	159428	112334	179102	157079	201411	137805	180674	171384	162100	154117	130419	201078	202699	189832	179987	183823	216148	207740	253191	173825	162518	145461	281816	251000	316988	121832	182578	169974
6	sp|P02787|TRFE_HUMAN	Serotransferrin OS=Homo sapiens OX=9606 GN=TF PE=1 SV=3	1.52237e+07	1.55182e+07	1.74349e+07	1.28822e+07	1.21034e+07	1.39667e+07	1.59464e+07	2.37041e+07	1.96184e+07	1.85205e+07	2.16705e+07	1.92471e+07	1.65811e+07	2.07584e+07	1.74336e+07	1.58956e+07	1.31729e+07	1.45941e+07	8.34181e+06	8.51079e+06	8.55202e+06	7.72221e+06	8.36239e+06	8.08623e+06	9.3278e+06	9.84458e+06	9.04089e+06	8.85979e+06	9.18481e+06	8.585e+06	1.28682e+07	9.65021e+06	1.04251e+07	1.05296e+07	9.3962e+06	1.11475e+07	9.22935e+06	8.78091e+06	8.08507e+06	9.58072e+06	9.56197e+06	1.02074e+07	1.02936e+07	1.11968e+07	1.0576e+07
7	sp|P02751|FINC_HUMAN	Fibronectin OS=Homo sapiens OX=9606 GN=FN1 PE=1 SV=5	537265	564125	651049	312235	312223	297434	333782	374758	370839	544602	578375	472893	386576	495985	468128	321199	346085	332915	517917	471840	530768	279744	290344	296375	398506	405131	393913	502656	546961	483767	457649	425459	457898	610059	567348	648238	729101	711543	634375	761866	635983	757010	759629	820595	831745
8	sp|P00450|CERU_HUMAN	Ceruloplasmin OS=Homo sapiens OX=9606 GN=CP PE=1 SV=1	146241	223169	146622	126388	121742	131544	143667	206056	192286	253937	232245	137534	195001	265870	240103	131816	139066	142023	233960	230281	254148	202196	221137	203504	250919	226680	200961	205571	243051	201027	175955	199809	203908	241617	208750	278224	202319	158139	143822	194466	188775	191509	172660	166075	170673
9	sp|P08603|CFAH_HUMAN	Complement factor H OS=Homo sapiens OX=9606 GN=CFH PE=1 SV=4	460069	493647	535355	327008	319072	281977	348407	408051	402430	487440	491277	406107	366126	479315	437554	388853	402082	432552	629330	627721	702949	493981	505011	494363	576554	575441	506047	559827	615820	561051	480768	470768	499023	616232	546685	686867	549360	570873	501762	664383	648197	659512	645531	677172	676380
10	sp|P00738|HPT_HUMAN	Haptoglobin OS=Homo sapiens OX=9606 GN=HP PE=1 SV=1	4.15128e+06	4.11719e+06	4.3928e+06	5.39794e+06	4.49609e+06	4.52743e+06	4.70602e+06	6.23403e+06	6.03205e+06	7.1924e+06	9.48768e+06	5.9614e+06	5.44751e+06	7.33968e+06	7.52508e+06	5.58151e+06	6.14862e+06	6.4117e+06	2.75878e+07	2.95778e+07	3.01999e+07	3.10357e+07	3.33008e+07	3.16979e+07	2.80653e+07	2.89452e+07	2.83206e+07	2.14496e+07	2.14947e+07	1.93554e+07	2.4914e+07	2.34609e+07	2.55377e+07	2.8786e+07	2.61612e+07	2.95807e+07	4.00442e+07	3.98175e+07	3.58531e+07	3.29061e+07	3.59236e+07	3.56354e+07	3.32123e+07	3.55061e+07	3.48393e+07
11	sp|P01009|A1AT_HUMAN	Alpha-1-antitrypsin OS=Homo sapiens OX=9606 GN=SERPINA1 PE=1 SV=3	275148	284472	354636	154103	194767	175358	181153	169630	183770	222898	246444	195141	180844	242530	232732	206755	219187	225204	424901	393987	462995	255517	258239	243356	284343	278789	256069	267822	328763	269763	215389	223836	228903	202576	203985	204434	444154	426607	398971	352273	324127	354390	463640	470593	448051
12	sp|P01031|CO5_HUMAN	Complement C5 OS=Homo sapiens OX=9606 GN=C5 PE=1 SV=4	244822	260661	263367	195077	194876	177489	183910	230619	202707	285163	297620	244609	203783	289185	269234	225010	232147	250882	420741	375193	448124	358387	373651	346207	325057	344205	307620	364003	413291	382141	378028	366752	374403	390702	368093	428158	518114	494093	434959	630525	484783	608579	500744	525511	532085
13	tr|B4E1Z4|B4E1Z4_HUMAN	C3/C5 convertase OS=Homo sapiens OX=9606 PE=1 SV=1	507559	546274	578205	396730	345467	326285	405949	495488	492692	598225	643379	523317	431795	575001	532912	376543	409054	431879	658224	573487	659417	592784	609607	538258	635779	645449	566798	574355	655326	616101	453504	429993	450528	635964	624914	675396	648416	686788	549378	977008	737707	968991	817483	830419	826141
14	sp|P02774|VTDB_HUMAN	Vitamin D-binding protein OS=Homo sapiens OX=9606 GN=GC PE=1 SV=2	2.13114e+06	3.01865e+06	2.75147e+06	2.09501e+06	2.11598e+06	1.65348e+06	1.95711e+06	3.37374e+06	3.18098e+06	2.23287e+06	3.05457e+06	2.39669e+06	2.04097e+06	2.95314e+06	2.78863e+06	2.1538e+06	2.183e+06	2.53513e+06	2.16615e+06	2.54891e+06	2.76969e+06	2.58164e+06	3.04173e+06	2.69221e+06	3.51658e+06	3.16419e+06	2.84445e+06	2.53198e+06	1.31348e+06	2.78606e+06	2.96561e+06	2.58649e+06	3.22194e+06	3.7146e+06	2.84525e+06	3.54837e+06	2.30525e+06	2.38292e+06	2.27281e+06	4.34072e+06	3.46988e+06	4.0524e+06	2.44958e+06	2.46182e+06	2.5691e+06
15	sp|P02647|APOA1_HUMAN	Apolipoprotein A-I OS=Homo sapiens OX=9606 GN=APOA1 PE=1 SV=1	3.61842e+07	3.90381e+07	3.91109e+07	3.57385e+07	3.65331e+07	3.42397e+07	2.84442e+07	3.10464e+07	3.39671e+07	3.99193e+07	3.85481e+07	3.43299e+07	3.41692e+07	4.40259e+07	4.62673e+07	3.68261e+07	3.57735e+07	4.03949e+07	2.33884e+07	2.40631e+07	2.43849e+07	1.9594e+07	2.05999e+07	2.10893e+07	2.11732e+07	2.24459e+07	2.09511e+07	2.11408e+07	2.46966e+07	2.18248e+07	2.03582e+07	2.03064e+07	2.1474e+07	2.19159e+07	1.91125e+07	2.33897e+07	1.87434e+07	1.8695e+07	1.76032e+07	1.99928e+07	2.09794e+07	2.20146e+07	2.26869e+07	2.14187e+07	2.1879e+07
16	sp|P00747|PLMN_HUMAN	Plasminogen OS=Homo sapiens OX=9606 GN=PLG PE=1 SV=2	424670	532863	511159	405461	386523	366464	384574	422818	435843	582179	533686	383818	483755	613659	566610	342054	420752	397240	551551	571222	683308	424623	443963	408279	520351	510379	463779	488053	530106	523458	570391	541319	543144	520993	540477	588390	579147	634127	497152	459844	508044	486120	548007	446580	410023
17	tr|A0A0A0MS08|A0A0A0MS08_HUMAN	Immunoglobulin heavy constant gamma 1 (Fragment) OS=Homo sapiens OX=9606 GN=IGHG1 PE=1 SV=1	1.2549e+07	1.2533e+07	1.30579e+07	9.15023e+06	8.45353e+06	7.81305e+06	7.94521e+06	9.71097e+06	9.09571e+06	9.54423e+06	9.46444e+06	8.14018e+06	9.36996e+06	1.1925e+07	1.42094e+07	7.66463e+06	8.16918e+06	8.83022e+06	9.50837e+06	9.59226e+06	9.82515e+06	1.06198e+07	1.21763e+07	1.19247e+07	1.13777e+07	1.22528e+07	1.16428e+07	8.7305e+06	7.88838e+06	6.79443e+06	8.41149e+06	7.58098e+06	8.96519e+06	9.55461e+06	7.82595e+06	1.00071e+07	1.01835e+07	9.30423e+06	8.73355e+06	1.1476e+07	1.09666e+07	1.18082e+07	6.38125e+06	7.06355e+06	7.16115e+06
18	sp|P01011|AACT_HUMAN	Alpha-1-antichymotrypsin OS=Homo sapiens OX=9606 GN=SERPINA3 PE=1 SV=2	478257	496752	617932	728658	762785	621732	879459	628299	684451	804130	696044	983871	807686	844835	708239	591469	720663	883631	2.81562e+06	2.69074e+06	2.77121e+06	3.36553e+06	3.65171e+06	3.42828e+06	2.35053e+06	2.76855e+06	2.33832e+06	2.0209e+06	2.00018e+06	1.89504e+06	1.76559e+06	2.25675e+06	1.73415e+06	2.11629e+06	1.69518e+06	2.1509e+06	4.39167e+06	4.38427e+06	4.09753e+06	5.48825e+06	5.31389e+06	4.39904e+06	6.50571e+06	6.93605e+06	6.78919e+06
19	sp|P00734|THRB_HUMAN	Prothrombin OS=Homo sapiens OX=9606 GN=F2 PE=1 SV=2	314305	330441	360038	264468	260876	261386	318109	340671	329398	403321	387612	360887	372926	443416	445254	324006	388250	372918	400340	397074	472659	368971	372632	367121	399689	395294	363862	422081	446094	406003	400478	369091	421275	417986	392613	448169	556999	561543	473261	439886	431094	473378	400624	436616	434784
20	sp|P02790|HEMO_HUMAN	Hemopexin OS=Homo sapiens OX=9606 GN=HPX PE=1 SV=2	5.88042e+06	6.43918e+06	6.73565e+06	4.68332e+06	4.55511e+06	4.23783e+06	5.17299e+06	6.41831e+06	5.84514e+06	6.71666e+06	6.92094e+06	6.33974e+06	5.02357e+06	7.24583e+06	6.7662e+06	6.42983e+06	6.53687e+06	7.3213e+06	7.9921e+06	8.01642e+06	8.70814e+06	8.45904e+06	9.21721e+06	8.98132e+06	9.31094e+06	9.64992e+06	8.83167e+06	7.94937e+06	8.00074e+06	7.06652e+06	8.61138e+06	7.44193e+06	8.85255e+06	8.78904e+06	6.62657e+06	9.20918e+06	8.85435e+06	8.69878e+06	7.87141e+06	1.02049e+07	1.0515e+07	1.1676e+07	1.00259e+07	1.21208e+07	1.23937e+07
21	sp|P04003|C4BPA_HUMAN	C4b-binding protein alpha chain OS=Homo sapiens OX=9606 GN=C4BPA PE=1 SV=2	695437	715856	775373	485412	459914	424242	485955	564601	568084	685442	661463	573868	485353	629122	606806	463410	504203	543150	1.07285e+06	1.04881e+06	1.11149e+06	1.01928e+06	1.15726e+06	1.08285e+06	1.13032e+06	1.18658e+06	1.07104e+06	959988	982958	925687	1.07946e+06	948758	1.05923e+06	1.09102e+06	936865	1.16833e+06	1.06065e+06	1.08061e+06	901382	1.24217e+06	1.22257e+06	1.32453e+06	980918	1.12558e+06	1.11396e+06
22	sp|P19823|ITIH2_HUMAN	Inter-alpha-trypsin inhibitor heavy chain H2 OS=Homo sapiens OX=9606 GN=ITIH2 PE=1 SV=2	518362	567206	586892	445642	461737	411898	455935	489455	452215	603823	634471	545252	524671	637663	665279	484781	508965	589937	574602	393821	636534	339313	312734	329793	508336	514712	359222	527563	619473	555541	510786	513536	520544	554666	528196	597605	543206	510066	452258	629944	636486	654080	501965	458468	577355
23	sp|P06727|APOA4_HUMAN	Apolipoprotein A-IV OS=Homo sapiens OX=9606 GN=APOA4 PE=1 SV=4	781560	909349	841936	406369	463849	362132	516035	676834	572992	740812	721242	596127	596075	761887	707460	657073	908795	718825	525336	526713	579041	390582	391972	371580	407044	424737	383698	412240	520290	405086	498438	496551	513262	455447	452662	497213	443737	449370	472997	397780	380755	411661	421436	372125	369541
24	sp|P19827|ITIH1_HUMAN	Inter-alpha-trypsin inhibitor heavy chain H1 OS=Homo sapiens OX=9606 GN=ITIH1 PE=1 SV=3	275460	313644	298351	224623	266455	227759	228137	294811	269609	328557	375219	317384	271329	423273	364749	258034	260514	276830	208775	224125	250848	208358	202199	203988	260909	231830	203210	207292	250519	255167	203871	217811	213749	236611	256182	280236	278127	234107	230705	277954	215748	268173	262557	285332	285930
25	sp|P01008|ANT3_HUMAN	Antithrombin-III OS=Homo sapiens OX=9606 GN=SERPINC1 PE=1 SV=1	505049	581537	610751	328908	352361	331496	312808	438164	418893	713509	709114	554281	496158	620411	612407	638226	689048	700536	631281	534795	693316	515227	549501	509220	516674	523706	466929	533687	569444	481104	571643	511180	575418	503427	434328	561192	763057	778051	685579	875414	812223	802898	659174	722373	752643
26	sp|P01042|KNG1_HUMAN	Kininogen-1 OS=Homo sapiens OX=9606 GN=KNG1 PE=1 SV=2	884259	1.01674e+06	1.05773e+06	620504	624920	563642	753430	987469	814703	1.04978e+06	1.0361e+06	883487	822216	1.0571e+06	1.03867e+06	821467	859730	938499	868362	846428	938898	865046	834089	806273	850386	880450	806116	808078	957197	885263	859943	823320	823755	921745	792881	946165	925409	860316	809632	1.04275e+06	1.06662e+06	1.1075e+06	946157	961380	970625
27	sp|P02649|APOE_HUMAN	Apolipoprotein E OS=Homo sapiens OX=9606 GN=APOE PE=1 SV=1	423973	459185	467596	330606	351318	318412	333877	390923	369469	417037	381998	314922	318766	393319	387194	281703	283924	289235	571169	511018	563304	533596	634421	607143	683780	653958	594846	740532	666826	609346	817285	717541	781670	568103	496998	575371	1.09884e+06	1.18499e+06	881447	1.40653e+06	1.24914e+06	1.42059e+06	1.12927e+06	1.31731e+06	1.2887e+06
28	sp|P01876|IGHA1_HUMAN	Immunoglobulin heavy constant alpha 1 OS=Homo sapiens OX=9606 GN=IGHA1 PE=1 SV=2	2.43753e+06	2.4022e+06	2.66853e+06	1.51071e+06	1.46618e+06	1.32681e+06	1.46731e+06	1.71903e+06	1.63843e+06	2.79606e+06	2.81251e+06	2.38965e+06	1.10083e+06	1.50647e+06	1.34967e+06	1.52988e+06	1.67295e+06	1.75168e+06	4.34648e+06	4.60345e+06	4.67959e+06	4.02837e+06	4.35535e+06	4.09114e+06	3.04096e+06	3.07898e+06	2.87611e+06	3.04711e+06	2.88807e+06	2.64909e+06	2.59921e+06	2.33957e+06	2.62611e+06	3.2731e+06	2.82504e+06	3.55639e+06	3.56136e+06	3.36176e+06	3.02358e+06	4.0625e+06	4.18754e+06	4.1899e+06	2.4973e+06	2.60221e+06	2.64311e+06
29	sp|P01871|IGHM_HUMAN	Immunoglobulin heavy constant mu OS=Homo sapiens OX=9606 GN=IGHM PE=1 SV=4	3.56917e+06	4.87495e+06	5.28651e+06	3.76917e+06	3.53734e+06	3.14847e+06	2.6438e+06	6.56796e+06	5.60859e+06	3.02861e+06	2.8675e+06	3.33373e+06	3.5552e+06	4.20003e+06	3.77694e+06	7.47524e+06	5.89895e+06	6.38048e+06	3.80477e+06	3.8888e+06	5.51758e+06	3.79109e+06	4.28655e+06	4.81254e+06	7.9e+06	3.23449e+06	5.58582e+06	3.3637e+06	3.46058e+06	3.09046e+06	5.92376e+06	5.65158e+06	6.17054e+06	6.3945e+06	3.1471e+06	5.16925e+06	5.22741e+06	5.73366e+06	6.97691e+06	3.4364e+06	3.69462e+06	4.05532e+06	4.40061e+06	4.34309e+06	3.54042e+06
30	sp|P02748|CO9_HUMAN	Complement component C9 OS=Homo sapiens OX=9606 GN=C9 PE=1 SV=2	129580	159989	175089	132810	123132	103393	135685	207986	163740	171299	181505	154573	132651	197061	169876	133019	141225	162184	325535	316760	355559	362281	350111	349744	328122	325792	307498	294787	314016	283290	226301	206051	223513	310646	267590	341229	436598	437620	424764	604411	555780	597347	505718	397832	494491
31	sp|P25311|ZA2G_HUMAN	Zinc-alpha-2-glycoprotein OS=Homo sapiens OX=9606 GN=AZGP1 PE=1 SV=2	328086	367013	408300	238711	190941	205336	258069	353900	306353	372711	367992	293557	302820	397083	316267	290339	326180	375047	561948	526358	669362	612018	665624	600322	559600	519779	463398	462315	555333	503403	614012	527637	585100	581568	491363	624967	776321	866284	685814	835276	798452	915928	761365	821382	802872
32	sp|P02749|APOH_HUMAN	Beta-2-glycoprotein 1 OS=Homo sapiens OX=9606 GN=APOH PE=1 SV=3	714710	771496	847737	480658	518494	479273	649996	739480	684448	870889	780196	757729	753336	912750	826416	839430	811137	918079	987762	940939	961204	690985	766361	746034	1.01971e+06	945937	949589	815181	772992	772517	764695	642397	811677	883852	777793	913230	888356	944157	839807	1.25969e+06	1.27628e+06	1.39574e+06	1.19945e+06	1.39576e+06	1.39145e+06
33	sp|P43652|AFAM_HUMAN	Afamin OS=Homo sapiens OX=9606 GN=AFM PE=1 SV=1	249834	406993	434542	256661	191223	199259	284079	289335	336402	419281	414542	359046	273329	417092	318071	281737	283571	342902	269616	265286	300063	243696	281215	240879	318871	297566	295629	275377	312532	290358	343518	287211	358594	342500	312573	309038	368983	381570	331371	373494	299137	377895	379432	370026	441875
34	sp|P10909|CLUS_HUMAN	Clusterin OS=Homo sapiens OX=9606 GN=CLU PE=1 SV=1	395320	418968	440273	331451	320860	292482	325711	354069	343456	417299	420967	401086	376269	447641	423320	385130	392535	381637	537169	545810	592658	465646	535803	493781	524212	527795	469706	545061	587735	559710	459895	502487	534990	520591	470974	532332	740010	755868	609896	835427	702091	874727	682186	752395	743046
35	tr|B4DPQ0|B4DPQ0_HUMAN	Complement subcomponent C1r OS=Homo sapiens OX=9606 GN=C1R PE=1 SV=1	62059.8	64110	67910.1	67965	74129.1	60014.8	61648.6	58107.1	57816.1	77558.7	68708.7	62746.7	76866	89641.7	70321.6	62401.9	60546.4	70622.8	103933	97956.1	127805	101821	84674.1	80676.7	77667.1	81165.6	71197.2	97873.6	116197	108100	75594.1	81454.9	72113.5	72040.7	92138.4	88369	136939	132077	119932	110165	113996	135990	149643	114110	115409
36	sp|P04217|A1BG_HUMAN	Alpha-1B-glycoprotein OS=Homo sapiens OX=9606 GN=A1BG PE=1 SV=4	798780	903963	821911	465381	641072	603045	671692	681058	815917	751512	814063	629356	675378	984004	688582	618437	800967	649251	1.05661e+06	999655	1.13187e+06	665603	699457	920620	801048	816836	727131	641079	872395	789740	710036	652565	597088	619415	542592	694229	927961	717503	847969	793698	703440	843225	685400	716516	623608
37	sp|P68871|HBB_HUMAN	Hemoglobin subunit beta OS=Homo sapiens OX=9606 GN=HBB PE=1 SV=2	1.67367e+06	1.63355e+06	1.8035e+06	563334	560595	519833	889795	1.06349e+06	997396	378633	375313	318538	310444	411540	390535	526468	539961	550578	610848	566925	629935	1.98658e+06	2.17673e+06	2.0125e+06	2.98074e+06	3.13012e+06	2.87375e+06	8.0169e+06	8.11585e+06	7.4646e+06	1.73187e+06	1.57024e+06	1.73273e+06	1.91851e+06	1.69649e+06	2.05913e+06	5.33285e+06	5.03396e+06	4.56808e+06	5.58048e+06	5.57132e+06	5.7171e+06	4.21924e+06	4.66057e+06	4.45281e+06
38	sp|P05155|IC1_HUMAN	Plasma protease C1 inhibitor OS=Homo sapiens OX=9606 GN=SERPING1 PE=1 SV=2	988286	947871	825718	702146	450720	602204	604864	602019	752940	260779	254661	209616	449883	609503	552714	881517	979698	1.07674e+06	1.6737e+06	953478	1.21213e+06	1.99295e+06	2.27898e+06	1.47658e+06	1.69838e+06	1.64363e+06	1.60992e+06	1.47308e+06	1.06784e+06	1.42555e+06	1.34107e+06	1.28469e+06	1.3345e+06	1.54258e+06	1.35673e+06	1.58275e+06	1.31361e+06	845819	1.44788e+06	2.34001e+06	1.29496e+06	1.50737e+06	1.84892e+06	2.36047e+06	1.40778e+06
39	sp|P05546|HEP2_HUMAN	Heparin cofactor 2 OS=Homo sapiens OX=9606 GN=SERPIND1 PE=1 SV=3	372295	411055	406989	316757	291957	259306	275865	356535	339716	444056	456192	411271	360298	446655	422942	337882	374114	426534	507882	463120	488102	375387	376143	383679	527859	523048	501481	466077	546869	472870	541899	523792	540216	603538	569971	646841	580349	535890	504738	519129	491280	533937	529339	551955	534850
40	sp|P04004|VTNC_HUMAN	Vitronectin OS=Homo sapiens OX=9606 GN=VTN PE=1 SV=1	564497	630798	609240	372256	399395	360838	413271	514473	463554	640475	656459	503861	470464	602879	549290	442979	459941	490348	845142	827672	880074	710446	721688	699051	675757	667072	580924	761501	857928	777085	728124	715635	684932	761560	798912	840981	1.11419e+06	1.09164e+06	835648	892573	858274	962442	1.11035e+06	1.33042e+06	1.19527e+06
41	sp|P06396|GELS_HUMAN	Gelsolin OS=Homo sapiens OX=9606 GN=GSN PE=1 SV=1	257746	269877	289108	175495	162932	148791	219536	231489	222027	230535	223538	197213	202862	245443	255508	209006	241295	231091	188721	178900	175681	123139	122441	119131	138332	128477	114447	176275	176372	144998	124228	140802	130359	155283	137687	172395	93071.6	89329.6	85013.8	69139.2	73073.7	76845.3	79105.4	73821.8	75244.9
42	tr|A0A286YEY4|A0A286YEY4_HUMAN	Immunoglobulin heavy constant gamma 2 (Fragment) OS=Homo sapiens OX=9606 GN=IGHG2 PE=1 SV=1	867854	759254	931949	2.61698e+06	2.88822e+06	2.57621e+06	1.08621e+06	1.2976e+06	1.20795e+06	3.1985e+06	3.14852e+06	2.81732e+06	2.68276e+06	2.53943e+06	3.11525e+06	1.54867e+06	2.43127e+06	2.23757e+06	1.28651e+06	1.47792e+06	1.72467e+06	1.13671e+06	1.15912e+06	1.13723e+06	1.63153e+06	1.83034e+06	1.46276e+06	1.6709e+06	1.93613e+06	1.94964e+06	989201	872345	1.00054e+06	943969	1.10559e+06	1.07743e+06	1.85696e+06	1.70267e+06	1.88721e+06	651567	657747	687954	1.86169e+06	1.59059e+06	1.65929e+06
43	sp|P01019|ANGT_HUMAN	Angiotensinogen OS=Homo sapiens OX=9606 GN=AGT PE=1 SV=1	193629	279682	250950	160132	142305	116452	167738	196596	168944	265437	263840	210037	257502	337562	297742	234800	234027	271604	500223	376084	557031	445606	563971	550641	443295	400145	328406	390348	420161	377588	461761	400414	459122	365506	338979	379607	560706	549765	511072	579661	510367	662891	491456	548138	538172
44	sp|P01834|IGKC_HUMAN	Immunoglobulin kappa constant OS=Homo sapiens OX=9606 GN=IGKC PE=1 SV=2	1.11109e+07	1.15445e+07	1.09616e+07	1.14814e+07	1.24941e+07	1.22169e+07	1.04843e+07	1.10814e+07	1.16516e+07	1.33362e+07	1.17949e+07	9.99672e+06	1.17535e+07	1.46015e+07	1.34857e+07	1.03745e+07	1.14126e+07	1.19546e+07	1.22318e+07	1.12858e+07	1.05577e+07	1.04128e+07	1.04078e+07	1.04154e+07	6.33748e+06	1.06093e+07	9.80133e+06	8.96564e+06	1.07307e+07	1.01084e+07	1.07751e+07	1.00051e+07	9.78493e+06	9.18538e+06	8.83642e+06	9.61437e+06	1.15691e+07	9.07736e+06	9.11615e+06	8.18657e+06	7.99985e+06	9.15596e+06	7.22001e+06	8.05463e+06	7.13398e+06
45	sp|P0DJI8|SAA1_HUMAN	Serum amyloid A-1 protein OS=Homo sapiens OX=9606 GN=SAA1 PE=1 SV=1	9821.62	3213.15	11455.9	6492.09	6895.91	7453.74	7484.73	6508.83	5533.29	12302	12511.8	17006.5	7239.56	11809.9	4458.65	8958.98	7981.46	9390.88	164757	164059	181903	934712	943044	934481	588281	575086	549190	58867.1	71404.1	63342.1	56974.6	44656.1	60107.9	167992	141866	187791	926088	829919	774815	1.83354e+06	1.92504e+06	1.95648e+06	2.75498e+06	3.35068e+06	3.1963e+06
46	sp|P02760|AMBP_HUMAN	Protein AMBP OS=Homo sapiens OX=9606 GN=AMBP PE=1 SV=1	217725	237412	247694	123592	138853	184133	199024	194563	184369	262474	235503	187931	170954	197369	222034	149473	177114	182452	335909	334510	386740	236382	286889	280897	301986	274579	256057	254222	301962	252064	273476	254769	276893	276719	256032	311747	321926	318739	275700	329639	324854	371573	276439	311803	294850
47	sp|P10643|CO7_HUMAN	Complement component C7 OS=Homo sapiens OX=9606 GN=C7 PE=1 SV=2	77230.1	98347.7	82651.1	77323.4	78713.8	55410.7	73266.7	71410.3	89030.2	62628.6	66815.8	60931.3	82866.6	87745.7	69237.6	67779.3	97397.8	71194.5	151529	145424	173558	141779	142053	127263	122195	69835.6	106259	123752	134485	129974	104799	88003.6	101998	90106.1	101239	105708	164018	172107	160364	167690	157899	177473	129214	136113	139383
48	sp|P02763|A1AG1_HUMAN	Alpha-1-acid glycoprotein 1 OS=Homo sapiens OX=9606 GN=ORM1 PE=1 SV=1	1.88356e+06	1.95646e+06	2.1169e+06	1.16352e+06	1.09168e+06	1.08339e+06	1.68698e+06	2.16013e+06	1.88854e+06	2.79908e+06	3.03564e+06	2.39937e+06	1.48462e+06	2.00068e+06	1.73966e+06	1.87811e+06	1.7636e+06	1.70263e+06	4.65908e+06	5.72981e+06	5.0695e+06	5.19692e+06	5.44119e+06	5.74351e+06	4.65365e+06	4.66747e+06	4.96694e+06	3.41242e+06	3.68822e+06	4.25548e+06	3.73556e+06	3.50356e+06	3.85257e+06	5.13643e+06	4.07029e+06	5.01003e+06	5.59686e+06	6.42533e+06	5.37338e+06	7.03297e+06	7.32759e+06	8.19036e+06	7.84032e+06	7.46244e+06	7.19511e+06
49	sp|P36955|PEDF_HUMAN	Pigment epithelium-derived factor OS=Homo sapiens OX=9606 GN=SERPINF1 PE=1 SV=4	87308.3	97696.1	102126	50547.3	49638.2	46084.2	55505.7	73286.8	58784.6	83890.6	89915.8	82346.6	53796.6	68326.1	68303.8	71696.3	74955.4	79441.4	114679	101776	116287	117831	117466	110973	115037	109177	94617.1	94074.4	98052.6	91433.6	93155.6	85050.9	89395.2	100653	105314	114634	132521	136534	120550	164630	152169	178284	124921	146912	148327
50	sp|P08697|A2AP_HUMAN	Alpha-2-antiplasmin OS=Homo sapiens OX=9606 GN=SERPINF2 PE=1 SV=3	152284	200012	161875	99161.9	116459	113891	138361	140611	143648	172203	182847	152582	144231	196189	184309	151748	160186	160743	179079	159479	199085	131092	158944	143955	179866	165131	147951	178277	190212	189058	143299	176783	195530	226046	206348	234073	188695	220958	173320	203364	204372	206665	204206	265755	205030
51	sp|P04196|HRG_HUMAN	Histidine-rich glycoprotein OS=Homo sapiens OX=9606 GN=HRG PE=1 SV=1	528528	570047	578981	351921	357099	313344	294716	396342	345988	477721	509284	342418	374025	411592	480004	457515	422036	433489	220477	214808	249433	147299	188222	169825	316931	303581	269539	234567	277440	212661	178814	168400	178139	308026	241450	304854	232254	204095	198371	360177	378581	392010	200773	290593	241412
52	tr|V9GYM3|V9GYM3_HUMAN	Apolipoprotein A-II OS=Homo sapiens OX=9606 GN=APOA2 PE=1 SV=1	1.1643e+06	1.42779e+06	1.29699e+06	812969	733395	723463	882264	1.09361e+06	962930	1.95415e+06	1.89602e+06	1.64811e+06	1.43572e+06	1.85644e+06	1.9846e+06	1.18238e+06	1.52168e+06	1.53117e+06	985484	855582	1.02835e+06	753124	863550	783368	1.20023e+06	1.07651e+06	1.05069e+06	1.02177e+06	1.15726e+06	1.0209e+06	887606	814905	1.07994e+06	1.35242e+06	1.06558e+06	1.3114e+06	691019	622353	704904	802862	766448	917717	557661	631061	560454
53	sp|O43866|CD5L_HUMAN	CD5 antigen-like OS=Homo sapiens OX=9606 GN=CD5L PE=1 SV=1	80411.6	93221.8	103844	119007	111884	96020.1	92334.4	86397.3	103478	78611.5	91675.3	88676.7	54181.4	113413	82379.6	99160	90225.2	95118.8	141041	120244	141549	96546.9	68930.7	88475.4	86852.3	116583	84197.8	105842	112324	122968	124401	147937	150514	107335	105763	150228	141551	117286	105347	62416.6	61703.6	70281	77287.4	63492.6	65088.8
54	sp|P02750|A2GL_HUMAN	Leucine-rich alpha-2-glycoprotein OS=Homo sapiens OX=9606 GN=LRG1 PE=1 SV=2	128350	140644	154223	108991	110225	97251	138615	164435	166663	173219	166428	147623	137964	192218	165633	139400	146513	147563	290578	277402	324446	401757	399721	392765	419886	396718	384359	217707	247264	235319	168311	183570	204279	271046	252876	314220	604884	567650	499270	566987	540589	638165	897851	970706	940269
55	sp|P13671|CO6_HUMAN	Complement component C6 OS=Homo sapiens OX=9606 GN=C6 PE=1 SV=3	42926.7	63257	51924.2	36942.4	32738.7	35137.7	40250	46333.7	40955.4	59213.6	58016.1	49816.4	51782.7	55069.1	58104.6	46392.1	51670.5	52106.9	95149.2	91429.1	102796	67902.5	53819.2	61280.7	70454.3	66639.5	65087.3	80729.7	86676.9	80181.9	60502.5	63850.7	57644.7	73547	79323.4	79489.1	88607	86888.3	79429.3	87220.3	93595.8	94783.4	82689.4	73471.4	64184.8
56	sp|P04275|VWF_HUMAN	von Willebrand factor OS=Homo sapiens OX=9606 GN=VWF PE=1 SV=4	18547.5	22832.5	22508.5	18369.5	17595.1	14838.8	10038.7	14776.2	10070.7	15906.1	20515.2	13885.4	21412.6	24814.7	20869.7	10188.2	21045.5	33709.7	79995.3	80633.6	82419.8	106101	115511	110369	71241	69448	67906.3	65798.9	74174.4	63031.1	66417.6	61745.1	67568.4	50313.4	36555.4	50899.3	160738	153347	137304	166998	154507	179172	126559	141221	145145
57	sp|P02765|FETUA_HUMAN	Alpha-2-HS-glycoprotein OS=Homo sapiens OX=9606 GN=AHSG PE=1 SV=2	1.50258e+06	1.55772e+06	1.6328e+06	1.16082e+06	904281	887898	1.12606e+06	1.4536e+06	1.38303e+06	1.57301e+06	1.62616e+06	1.15843e+06	1.23059e+06	1.69765e+06	1.60312e+06	1.41181e+06	1.15472e+06	1.18426e+06	666993	701392	712085	414798	451417	392543	768627	777017	658295	703701	738499	636429	437357	447518	475785	855695	745064	865435	368664	430919	350916	561916	479234	477180	492581	544596	578478
58	tr|A0A087WW43|A0A087WW43_HUMAN	Inter-alpha-trypsin inhibitor heavy chain H3 OS=Homo sapiens OX=9606 GN=ITIH3 PE=1 SV=1	39326.7	53268.4	54298.4	53207.5	53517.9	53372.8	47071.1	60529.6	58376	69745.8	69736.7	61701.4	59914.9	82630	77257.5	50226.2	54215.3	51512.2	165160	154053	183115	173509	177317	174935	169939	178950	166758	111619	121410	108052	77833.4	73671.7	78313.8	133467	121918	124761	179000	175264	160724	213066	210171	214484	172266	186395	181919
59	sp|P27169|PON1_HUMAN	Serum paraoxonase/arylesterase 1 OS=Homo sapiens OX=9606 GN=PON1 PE=1 SV=3	264069	280209	332769	184724	188021	161154	167878	183603	185686	230473	216667	182209	184414	231885	225319	181211	202144	169210	146343	137682	148702	135319	132981	142726	157254	178711	160891	174015	184400	146387	163905	156000	153514	171160	151999	178542	163104	167343	146254	227845	218266	231403	177454	184205	196879
60	sp|P09871|C1S_HUMAN	Complement C1s subcomponent OS=Homo sapiens OX=9606 GN=C1S PE=1 SV=1	70843.6	92908.8	95427.3	42562.6	44895.9	78252.4	93655.9	82511.5	84868.4	109493	110073	83658.9	72196.1	96617.3	101807	85703.4	74116.4	80875.4	106366	112397	140466	76235.2	96571.7	90441.5	117436	105640	88370.1	98965.9	123770	78195.1	75553.9	66997.9	73361.9	88418.2	103269	113131	113929	161870	122787	145663	136326	153881	140422	139803	130877
61	sp|P69905|HBA_HUMAN	Hemoglobin subunit alpha OS=Homo sapiens OX=9606 GN=HBA1 PE=1 SV=2	1.8201e+06	1.83688e+06	1.87445e+06	681197	625297	548459	980588	1.15785e+06	1.13845e+06	364078	339971	354009	343549	461282	411041	525137	568736	569250	637387	595162	681015	2.43378e+06	2.57861e+06	2.45459e+06	3.98035e+06	4.11062e+06	3.83546e+06	8.73243e+06	8.88848e+06	7.69886e+06	2.02317e+06	1.84623e+06	2.06454e+06	2.18536e+06	1.80517e+06	2.18416e+06	6.20599e+06	6.61396e+06	5.63397e+06	6.55931e+06	6.78048e+06	7.06516e+06	5.84142e+06	6.13956e+06	6.54204e+06
62	tr|Q5VY30|Q5VY30_HUMAN	Retinol-binding protein OS=Homo sapiens OX=9606 GN=RBP4 PE=1 SV=2	347060	136754	396511	204208	204368	180830	195819	246057	231092	320291	345260	295904	265441	306592	300293	296906	330858	339644	380997	366738	421714	364583	147717	352626	411802	437046	372340	406839	407751	379601	550460	444980	201353	377285	362808	437837	674839	672600	656797	982470	939334	311237	688731	758959	731543
63	tr|H0YAC1|H0YAC1_HUMAN	Plasma kallikrein (Fragment) OS=Homo sapiens OX=9606 GN=KLKB1 PE=1 SV=1	93057.8	101115	111883	76300.8	67991.5	56324.7	83135	96598	95144.3	120364	117314	104715	73950.2	108077	106123	90752.2	90956.9	92152.3	118960	99125	117044	87727.9	90205.7	79512.7	92682.4	88498.7	78965.6	85159.5	98987.1	83300.7	91954.9	89657	94994.2	101844	97486.4	108636	106416	111499	86943.9	94029.4	87730.8	99054	82701.2	93812.4	93969.4
64	tr|G3XAM2|G3XAM2_HUMAN	Complement factor I OS=Homo sapiens OX=9606 GN=CFI PE=1 SV=1	93212.3	103541	112197	89084.4	75823.7	72622.6	83082.3	94161.6	85254.1	103280	112711	94295.3	80834.7	104462	89244.6	69883.8	84940.2	83962.2	156514	158348	177778	137489	136032	132688	123308	125564	114409	117008	140013	125475	114403	107926	125882	163569	146405	173285	147962	144186	135182	184853	174467	175347	151500	149237	151814
65	tr|A0A3B3ISJ1|A0A3B3ISJ1_HUMAN	Vitamin K-dependent protein S OS=Homo sapiens OX=9606 GN=PROS1 PE=1 SV=1	109163	98764.1	118503	80061.6	87622.7	72696.1	78755.2	90056.1	85256.3	94636.1	99093	84488.2	75533.3	99265.4	89804.4	86815.7	91480.5	98168	148296	144348	155705	138574	144377	125711	142465	141551	127375	142781	161013	139439	137713	133489	135110	140788	129850	154417	129873	137517	116235	77093	120531	68437.6	131434	140385	134942
66	tr|C9JF17|C9JF17_HUMAN	Apolipoprotein D (Fragment) OS=Homo sapiens OX=9606 GN=APOD PE=1 SV=1	63853.2	118135	113194	94706.8	80292.2	88436.2	102245	117238	115904	98321.8	146407	95732.6	121629	169022	169255	123640	152556	154666	188719	174890	208657	149312	137966	140154	137413	146710	118489	224711	196519	174726	151919	144072	158264	148608	133907	177727	91554.8	97563.8	75802.7	98653.2	96768.5	102382	73455.7	67506.9	47127.4
67	sp|P22792|CPN2_HUMAN	Carboxypeptidase N subunit 2 OS=Homo sapiens OX=9606 GN=CPN2 PE=1 SV=3	120245	130197	116342	98209.9	89798.1	87116.4	82400.2	99115.1	103076	118962	126016	88256	101519	127750	119774	103134	96500.1	91334.2	137868	145029	150075	137971	143665	150354	145783	143887	123218	127582	129484	137525	138724	133329	143475	148553	126881	151798	176304	158478	138155	160998	157480	172163	164321	154432	154494
68	sp|P07357|CO8A_HUMAN	Complement component C8 alpha chain OS=Homo sapiens OX=9606 GN=C8A PE=1 SV=2	54755.9	57992.1	71154.4	43816.1	47485.9	43934.4	41497.2	62311.8	63390.2	52003.8	60525.3	53827.4	61726.1	81428	70602.5	53990.7	53413.4	57869	62501.7	76354.7	65596.8	50624.4	55789.9	51636.2	54584.1	60280.7	52396.6	45996	49278	44188.3	36093.8	40243.7	44030.9	60122.7	54626.4	62871.3	66965.9	67608.8	56096.3	73031.6	68477	73964.3	65073.5	72929.7	64065.1
69	tr|A0A0B4J231|A0A0B4J231_HUMAN	Immunoglobulin lambda-like polypeptide 5 OS=Homo sapiens OX=9606 GN=IGLL5 PE=1 SV=1	582889	597142	634705	490813	439394	380805	476203	517518	800380	612351	640451	1.00102e+06	472383	632198	602886	417528	447488	458156	660107	627580	711508	969269	989182	940201	801362	816870	760510	582724	507909	515397	595891	570517	654584	718023	611650	746286	680269	623895	561180	641751	584989	615039	474802	482978	802276
70	sp|P01780|HV307_HUMAN	Immunoglobulin heavy variable 3-7 OS=Homo sapiens OX=9606 GN=IGHV3-7 PE=1 SV=2	35945.5	40773.4	47903.5	75000.6	156420	115894	62944	55333.8	49255.5	8818.59	41532.6	47668.8	120375	48555.5	46754.9	43824.3	38257.7	6477.14	46132.1	92264	83181.1	55685	57281.7	46576.6	44269.1	4430.11	46039.2	37581.9	126365	106822	54684.4	106148	53657	32150.2	133505	51789.7	105902	51486.2	91886.8	52485.7	50757.6	50424.2	52405.8	23683.1	7506.86
71	sp|P19652|A1AG2_HUMAN	Alpha-1-acid glycoprotein 2 OS=Homo sapiens OX=9606 GN=ORM2 PE=1 SV=2	1.17822e+06	1.25854e+06	1.31731e+06	937194	882503	816848	1.05349e+06	1.22846e+06	1.16972e+06	1.21189e+06	1.23943e+06	1.18194e+06	926748	1.32409e+06	1.25345e+06	1.05111e+06	1.13781e+06	1.26579e+06	1.61328e+06	1.91921e+06	1.9625e+06	1.71167e+06	2.04227e+06	2.04146e+06	2.5112e+06	2.82575e+06	3.00577e+06	1.66357e+06	1.51133e+06	1.5077e+06	1.6099e+06	1.43131e+06	1.58003e+06	1.83253e+06	1.70897e+06	2.00492e+06	2.26427e+06	2.21174e+06	1.94945e+06	2.64446e+06	2.60413e+06	2.72197e+06	2.65778e+06	2.8186e+06	2.8655e+06
72	sp|P02741|CRP_HUMAN	C-reactive protein OS=Homo sapiens OX=9606 GN=CRP PE=1 SV=1	7362.01	9489.1	6126.13	7574.62	5451.12	2395.23	3078.15	4231.19	5555.54	6760.65	9521.28	6217.98	7722.11	3603.07	5483.39	5650.5	3772.58	2186.87	34190.7	32454.9	29082.9	99296.8	107414	100424	50252.2	55184	49156.4	16922.9	19090.6	16402.5	10968.3	12969.9	11835.3	33701.6	30109	27140.5	130084	114471	117132	168070	158167	170506	310484	305333	288569
73	sp|P02743|SAMP_HUMAN	Serum amyloid P-component OS=Homo sapiens OX=9606 GN=APCS PE=1 SV=2	158324	167469	176588	69659.9	69465.1	64320.6	99279.9	114954	119160	161177	160339	135191	128350	134520	122489	102805	117169	118489	400700	376346	406145	406555	441386	422968	299232	311553	257519	261208	293523	258808	350165	341983	341690	280614	285486	310847	442051	415127	358320	430158	411122	450356	258242	295220	292415
74	sp|P01591|IGJ_HUMAN	Immunoglobulin J chain OS=Homo sapiens OX=9606 GN=JCHAIN PE=1 SV=4	254874	278530	283638	254511	253715	217900	240329	270662	270151	276358	259536	237364	154207	204524	179349	202877	213280	219171	526175	513699	575701	591599	613927	558454	430957	442586	417605	358021	367915	341888	456937	444940	462927	450039	404207	465107	472526	481023	426786	398243	355853	383665	519926	524215	514046
75	tr|F5H7G1|F5H7G1_HUMAN	Complement component 8 subunit beta OS=Homo sapiens OX=9606 GN=C8B PE=1 SV=1	69632	80740.7	64061.4	59135.5	51636.6	47097.6	53534.9	75241.7	70225.9	81212.7	75907.6	73076.2	52771.8	71946.3	60142	53925.9	53646.7	57601.6	82432.6	76821	88409.7	62004.4	64567.8	67837.6	76350.6	75146.8	70360.1	51264	57178.1	50826.4	49429.3	46868.7	47972.7	80420.3	72364.4	87021	88637	82809.1	75380.5	105548	88879.7	85501.5	71207.5	77580.9	79512.8
76	sp|P02671|FIBA_HUMAN	Fibrinogen alpha chain OS=Homo sapiens OX=9606 GN=FGA PE=1 SV=2	16129.6	18930.5	19344.7	15084.7	12697.1	11494.4	16561.4	18945.9	16345.7	14301.2	18504.9	11675.1	19127	22440.5	19799	16110.8	15755.4	11973.1	32357.8	29168.8	34618.6	42810.6	34616.2	35200.7	32107.7	36361	33994.4	30671.9	31242.1	28616.5	26708	25078.3	30302.9	27381.2	19738.1	24642.7	32850.4	27370.6	24731.6	29825.7	31319.2	33930.6	69584.7	61616.9	64993.4
77	sp|Q96PD5|PGRP2_HUMAN	N-acetylmuramoyl-L-alanine amidase OS=Homo sapiens OX=9606 GN=PGLYRP2 PE=1 SV=1	86884	92420.3	105488	49934.3	53430.9	51997.9	62543.5	96825.8	75008.6	88164.9	82349.6	70957.3	59891.3	81968.5	57724.3	65169.8	74621.4	78484.8	59582.7	61066.2	79928	37521	37861.2	41641.6	43185.5	41311.8	39493.5	53249.7	54275.5	47646.1	42316.5	37469.8	48446.6	53938.5	61550.8	68786.1	35146.2	46655	38800.9	32420.1	35491.4	36877.6	37298.5	30284	32234.6
78	tr|A0A0J9YY99|A0A0J9YY99_HUMAN	Ig-like domain-containing protein (Fragment) OS=Homo sapiens OX=9606 PE=1 SV=1	96745.9	92780.2	99548.3	87780.7	73448.9	76410	80597.2	87037.7	90397.8	112583	113338	84289.2	76656.5	95929.8	78191.8	75051.2	86037.2	91638.7	128158	131724	145297	107225	102467	99067.2	99909.7	100187	89629.3	116677	120121	111521	142735	115613	134979	101702	82873.4	107570	117392	111804	103910	153039	135070	142867	77877.9	83882.3	75169.7
79	sp|P08185|CBG_HUMAN	Corticosteroid-binding globulin OS=Homo sapiens OX=9606 GN=SERPINA6 PE=1 SV=1	86156.1	86039	85699.3	61682.8	55020.5	55483.4	63072.2	82652.6	80108.6	107491	109638	90298.7	81799.4	118130	120858	80956.9	93625.6	92124.2	92738.1	88341.7	99875.3	75032.7	81641.8	78887	85500.9	90756.2	77313.5	89165	90452.2	80915.2	75701.8	77782.9	75586.4	88826.3	74901.5	96081.9	78045	69595.2	66394.6	87635.3	91483.7	94754.8	66381	70877.5	84403.8
80	sp|P00748|FA12_HUMAN	Coagulation factor XII OS=Homo sapiens OX=9606 GN=F12 PE=1 SV=3	74981.7	72369	101822	65037.6	64424.8	57417.2	60896.6	70389.7	73613.5	97884.1	96816.2	82595	57581.2	84121.7	86689	77760.6	88335.3	91169.7	100696	89106.4	97841.3	99297.8	94688.1	92696.5	83165.5	88188.4	83382.8	113456	123146	112308	129621	124879	119151	121076	112004	123617	136253	145881	127305	129726	83925.3	133229	89333.8	121057	94645
81	tr|B0YIW2|B0YIW2_HUMAN	Apolipoprotein C-III OS=Homo sapiens OX=9606 GN=APOC3 PE=1 SV=1	1.40767e+06	1.44117e+06	1.64787e+06	788283	678774	669621	688047	951794	840676	1.5116e+06	1.52994e+06	1.2426e+06	948405	1.32682e+06	1.28035e+06	950592	1.02988e+06	1.08962e+06	2.01564e+06	2.04391e+06	2.22152e+06	2.59056e+06	3.0029e+06	3.01657e+06	1.94793e+06	1.99022e+06	1.96367e+06	2.46729e+06	2.44649e+06	2.12443e+06	3.47383e+06	3.11445e+06	3.74453e+06	2.42013e+06	1.91233e+06	3.11959e+06	5.75851e+06	5.69748e+06	4.7312e+06	3.93124e+06	4.14565e+06	4.36371e+06	4.99733e+06	5.09646e+06	5.21216e+06
82	sp|A0A0C4DH38|HV551_HUMAN	Immunoglobulin heavy variable 5-51 OS=Homo sapiens OX=9606 GN=IGHV5-51 PE=3 SV=1	50923.1	55775.2	59296.3	39851.2	28898	19543.4	38611.5	47970.7	20822.3	41745.1	55139.5	31348.3	31673.8	18438.3	40987.9	40470.1	43152.6	46769.5	61484.6	53223.9	70443.6	43647.1	55296.7	54666.9	93942	86267	54644.2	55726.9	58376.7	51309.7	64183.7	23062.2	63262.3	82716.2	83599.2	95033.6	45872.6	50164.5	39796.9	24528.4	40059.3	53810.9	38302.3	43261.6	1204.13
83	tr|K7ER74|K7ER74_HUMAN	Apolipoprotein C-II OS=Homo sapiens OX=9606 GN=APOC4-APOC2 PE=1 SV=1	196106	209962	220812	145947	142234	121082	133844	147453	153275	227067	211512	200154	168277	197177	199888	130700	140921	148737	371696	357133	398783	283201	296303	242779	280019	291800	260232	385588	395150	373466	310014	295605	328230	356868	336277	375401	542530	541656	498877	537883	503344	557352	505622	552353	540454
84	sp|P07360|CO8G_HUMAN	Complement component C8 gamma chain OS=Homo sapiens OX=9606 GN=C8G PE=1 SV=3	29991.3	29180.1	36616.4	23077.5	26609.9	21232.6	25221.7	34557.6	22123.7	27618.2	29321.4	15684.6	25022.3	27012.5	31982.2	19718.4	10434.4	12123.6	40241.4	37932.9	38021.5	32363.3	29127.5	29091.2	27700.2	30561.8	28525	23352.5	17954.3	25657.9	21158	23235.9	23040.3	27862.9	32890.2	38800	40612.8	37581.1	22947.1	38554.6	38343.4	35654.4	33011.9	32985.3	30432
85	sp|P01880|IGHD_HUMAN	Immunoglobulin heavy constant delta OS=Homo sapiens OX=9606 GN=IGHD PE=1 SV=3	68158.4	86322.4	80691.2	17778.6	11923.7	15427.2	29375.4	39222.1	37644.3	89448.9	85581.2	71490.1	31564.8	51762.9	48757.3	53532.5	55232.3	52614.2	6352.2	8262.93	16612.7	11056	8071.04	5684.32	8284.86	6441.95	7143.33	22263.8	31503.9	22041.6	23341.3	20234.4	25243.3	18714.2	13319.6	23303.1	29761.8	23282.7	16884.8	10977.1	18554.5	14511.1	15702.3	19118.9	17856.2
86	sp|O95445|APOM_HUMAN	Apolipoprotein M OS=Homo sapiens OX=9606 GN=APOM PE=1 SV=2	187511	193878	229214	155036	147689	145598	151122	171452	172034	190794	239846	208217	195413	226823	221393	195848	182351	155063	168307	186909	200898	150988	150499	144613	174822	178446	167019	116775	186041	153914	185643	161386	168329	170894	146347	164869	171493	184080	156338	207244	180497	207879	126018	148832	148494
87	tr|D6R934|D6R934_HUMAN	Complement C1q subcomponent subunit B OS=Homo sapiens OX=9606 GN=C1QB PE=1 SV=1	130236	137486	157100	56189.9	113651	73284.8	95884.1	101278	119188	123413	119969	102348	88391.6	99512.8	107713	74301.7	80432.8	98784.7	146487	148361	155118	158959	170406	152765	135957	142813	84904.5	138225	145354	130076	133044	98546.2	134182	144774	137706	154197	195269	194610	181639	203239	202944	205362	129759	133012	103903
88	sp|P04432|KVD39_HUMAN	Immunoglobulin kappa variable 1D-39 OS=Homo sapiens OX=9606 GN=IGKV1D-39 PE=3 SV=2	24828.1	42122.1	50539.1	34335.8	38812.2	26420.5	38221.3	36430.9	42790.3	48865.4	43520.4	40948.1	28167.3	29087.3	28562.8	36112.1	21240.9	30949.8	48237.1	54643.7	74287.2	41139.5	42577	39668.8	45023.4	34296.5	49987	37110.4	53789	38355.2	45857.1	36535.5	40747.1	37601.3	33028.3	50563	54698.9	66435.5	65749.7	64696	69465.7	68128.9	47642.3	57717.3	44251.5
89	tr|A0A087X1J7|A0A087X1J7_HUMAN	Glutathione peroxidase OS=Homo sapiens OX=9606 GN=GPX3 PE=1 SV=1	57414.9	55475.1	63882	40174.7	50732.5	46470.1	54569.7	52997.5	57309.2	62386.1	57068.7	53230.5	66454.2	73542.2	66525.8	64077.7	74647	75671.1	82695.9	71140.4	98281.4	88648.7	94643.5	88998.4	88916.6	94810.2	78837.1	86620.7	78689.5	81608.6	90485.3	84278.4	88444.6	87273	81703	91063.1	125290	139800	116148	156306	148374	154547	115449	117155	117005
90	sp|P01619|KV320_HUMAN	Immunoglobulin kappa variable 3-20 OS=Homo sapiens OX=9606 GN=IGKV3-20 PE=1 SV=2	556974	529621	591080	533519	487858	435093	508727	593381	596071	780304	723341	604648	599725	739271	728665	493807	530501	542700	774128	828504	831059	947243	1.03387e+06	966192	963487	1.02032e+06	943643	619449	606559	564548	899213	774235	837057	856661	715615	850035	849568	856171	768571	1.12413e+06	1.0773e+06	1.19903e+06	515623	585851	586795
91	sp|P02766|TTHY_HUMAN	Transthyretin OS=Homo sapiens OX=9606 GN=TTR PE=1 SV=1	38729.7	31433	43866.1	40847.8	35073.6	36645.2	37782.7	22707	24477.2	38621.5	31206.8	31312.3	56841.2	48540.5	73576.7	46161.2	53832.9	53295.7	47951.4	49467.3	55309	33753.7	23298.4	19212.6	28366.8	28430.5	26005.6	57339.6	56495.7	46443.6	59219.4	46290.4	58142.4	31018.1	49768.2	32135.7	23361.4	28338	25418.2	26693.8	22450.2	28441.9	25342	27847.6	30663.4
92	sp|P01742|HV169_HUMAN	Immunoglobulin heavy variable 1-69 OS=Homo sapiens OX=9606 GN=IGHV1-69 PE=1 SV=2	8651.33	20377.1	14140.3	3421.46	13401.2	7221.6	19458.6	8328.23	9128	13348.4	11332.2	11536.2	9044.34	21596.6	21824.9	11610.3	8100.31	8486.93	38414.7	18929	44170.2	18930	19589.6	19344.8	12004.7	15274.6	11888.3	32326.3	12584.8	34218.1	13877.9	10373.1	12600.3	19829	28717.4	17708.3	34923.1	39527.8	31436.4	36694.3	46632.2	49286.9	13358.2	31391.9	15084.9
93	sp|P06312|KV401_HUMAN	Immunoglobulin kappa variable 4-1 OS=Homo sapiens OX=9606 GN=IGKV4-1 PE=1 SV=1	314032	345669	404542	238614	230218	223665	371518	479681	445076	312800	330936	282509	193145	286323	256079	268398	274469	287048	264355	228157	274095	328269	381412	401382	358521	336193	325657	277581	288686	250419	332949	232472	294945	402094	311947	461676	257736	311264	275700	556295	605567	679784	163006	242273	251380
94	sp|P18428|LBP_HUMAN	Lipopolysaccharide-binding protein OS=Homo sapiens OX=9606 GN=LBP PE=1 SV=3	12503.8	17212.4	20502.8	12477.2	14828	14486.7	15651.7	11718.8	13691.6	22338.4	16288.8	19792	7730.56	15737.7	15176.5	20530.2	17652.9	13876.4	50996	57462.1	70866.1	65404	75607.2	76966.8	70816.9	70470.8	63348.7	32783.8	40153.3	34919.5	30576.9	26127.2	31931.9	41123.2	34081.4	48502.5	92471.9	110028	95253.8	134325	126108	136551	220367	239124	218993
95	sp|P02042|HBD_HUMAN	Hemoglobin subunit delta OS=Homo sapiens OX=9606 GN=HBD PE=1 SV=2	22093.3	23914.9	23959.4	11075.6	3528.15	4692.51	13421	16855.8	19574.6	5195.83	4652.25	4805.37	3628.61	9477.06	7021.96	7051.02	5486.84	7796.8	10451.4	9905.07	9663.88	29047.2	29567.9	25940.9	36371.3	34262.8	32621	92336.6	107423	94058.9	26151	20962.4	27385.9	25207.3	25730.4	31791.8	69751.2	48262.3	61266.2	75654.5	65803.8	67723.8	55788	53354.3	50734.6
96	tr|K7ERI9|K7ERI9_HUMAN	Apolipoprotein C-I (Fragment) OS=Homo sapiens OX=9606 GN=APOC1 PE=1 SV=1	175757	194264	202785	237126	242759	204940	143800	137213	129543	173892	159268	132873	270044	243719	227957	173672	184110	184989	150424	140679	158649	114759	100646	81556.9	139184	151119	135473	208784	277401	238889	99246.3	134267	106138	132290	164345	147437	68742.7	70078.1	66165.1	54430.6	55344.1	62462.2	148121	161078	161536
97	sp|P0DJI9|SAA2_HUMAN	Serum amyloid A-2 proteincur OS=Homo sapiens OX=9606 GN=SAA2 PE=1 SV=1	2573.29	4983.21	6823.61	3966.77	3018.7	3401.08	3849.77	2825	2245.52	6128.1	5548.84	4271.87	6893.44	7275.58	2660.7	2745.94	3054.14	3724.26	25235.2	31677.6	25439.5	115055	131707	124681	78063	74523.5	123188	6368.37	5090.68	7114.85	8549.82	5181.1	7843.01	40812.3	34930.7	47257.9	252588	278786	216568	361891	322912	368009	338304	374643	401402
98	sp|P35858|ALS_HUMAN	Insulin-like growth factor-binding protein complex acid labile subunit OS=Homo sapiens OX=9606 GN=IGFALS PE=1 SV=1	38002	54565.2	47977.3	34993	24203.5	28248.2	35337.8	50650.9	38352.2	51908.3	45941.8	40245.7	48175.4	56488.6	51438	48610	44361.3	51085.7	19451	17475.1	30624.5	17312	22642.9	17771.1	28587.6	13863	22681.6	33515.1	36694.7	31920.6	40980.4	32843.4	41518.2	41369.9	36816.2	47973.5	24388.1	22722.2	18524.4	28099	34423.6	39179	36673.1	43779.4	31761.7
99	tr|A0A4W9A917|A0A4W9A917_HUMAN	Immunoglobulin heavy constant gamma 3 (Fragment) OS=Homo sapiens OX=9606 GN=IGHG3 PE=1 SV=1	1.44913e+06	1.45203e+06	1.57677e+06	534726	575193	502896	846490	1.02419e+06	1.00411e+06	1.23549e+06	1.24088e+06	1.11142e+06	1.569e+06	2.14065e+06	2.10734e+06	872884	971591	995921	945412	1.02014e+06	1.08592e+06	1.72374e+06	1.84118e+06	1.7965e+06	749511	809797	769633	689136	701271	691206	982274	990370	1.06431e+06	636364	587609	729722	1.01488e+06	1.04541e+06	940551	1.28312e+06	1.20682e+06	1.28653e+06	705945	703075	724283
100	sp|P00739|HPTR_HUMAN	Haptoglobin-related protein OS=Homo sapiens OX=9606 GN=HPR PE=2 SV=2	108230	128015	144779	69894	70749	74714.1	56847.2	68495.4	68407.6	159905	151102	143581	231501	352097	302131	100884	119080	105581	104045	101845	120057	79520.4	99405.1	94179.1	113112	126079	112933	92851.9	105018	91466.8	89188.7	76857.5	84953.1	131331	124587	157948	104786	105317	94697	99535.9	90860.7	105232	84130.4	85704.5	75049.3
101	sp|P01782|HV309_HUMAN	Immunoglobulin heavy variable 3-9 OS=Homo sapiens OX=9606 GN=IGHV3-9 PE=1 SV=2	31718.2	39271.3	36188.5	18960.4	19595.8	21800.7	17781.8	30999.8	32964.1	40134.7	44475.7	30552.1	42066.3	44066.7	49516	15763.6	17143.9	14325	31018.3	32645.1	34792.9	30345	35616.3	29154.8	52475.5	45322.8	39095.8	41764	48076.7	42636.8	36257.9	34969.8	30915.1	37247.4	36053.2	43593.8	22080.2	25048.5	21978.2	23672.4	20425.3	23282.9	25484.5	19645.1	24956.2
102	tr|A0A4W8ZXM2|A0A4W8ZXM2_HUMAN	Immunoglobulin heavy variable 3-72 OS=Homo sapiens OX=9606 GN=IGHV3-72 PE=1 SV=1	3760	5714.97	4230.24	6330.18	5641.33	6702.6	5858.37	6701.25	5649.78	7532	6981.33	5432.85	8099.07	8293.04	5441.1	7008.45	9462.17	10506.3	13389.3	10849.2	12847.9	5144.4	4956.83	4807.01	4829.43	4932	4397.93	7713.14	8062.31	6385.14	7810.11	7149.87	6625.51	6773.47	7469.04	9081.08	6519.4	8066.84	6126.22	352.358	1524.16	1834.84	3984.69	2504.66	1467.61
103	sp|P06331|HV434_HUMAN	Immunoglobulin heavy variable 4-34 OS=Homo sapiens OX=9606 GN=IGHV4-34 PE=1 SV=2	202476	198561	219954	146423	133182	123838	137573	151024	132147	210092	192496	167612	143397	168593	173790	140338	155534	151299	265568	252189	275954	338757	348714	309294	244198	235811	220953	335155	267237	232117	279221	238622	245309	208801	202126	244036	294011	301957	248275	339622	299121	347454	196937	193577	197768
104	sp|P02775|CXCL7_HUMAN	Platelet basic protein OS=Homo sapiens OX=9606 GN=PPBP PE=1 SV=3	140417	151006	164940	75594.4	73674.1	61742	111947	143469	132186	149761	153081	125741	126182	171349	162193	126873	135115	142905	174631	182111	188149	159824	172107	156721	130371	143737	128625	150424	159302	148333	153143	142878	148129	192525	180083	204400	157973	153110	137108	135124	119192	131411	118116	125284	125378
105	sp|P02747|C1QC_HUMAN	Complement C1q subcomponent subunit C OS=Homo sapiens OX=9606 GN=C1QC PE=1 SV=3	114765	128339	138594	85303.5	77123.2	63217.2	83489.7	97874.8	104714	128765	125311	107378	85823.3	114190	108906	101171	110549	105889	146207	136652	150811	129354	143035	132534	128036	129595	120209	128619	136026	118321	112630	106048	112668	117691	109766	130573	158018	146061	132392	197312	177002	192316	105663	112342	111638
106	sp|O14791|APOL1_HUMAN	Apolipoprotein L1 OS=Homo sapiens OX=9606 GN=APOL1 PE=1 SV=5	37569.8	42467.9	30715.7	23955.2	24941.3	20086.7	12302.3	10933.3	7801.79	29877.9	10606.5	8594.75	27362.7	35108.4	33395.2	38712.7	40311.6	37789.2	45401.7	42302.9	46550.2	34115.8	38971.9	33114.8	17390.7	38950.4	33107.8	38567.9	33338.6	32579.6	32719.9	28314.8	36096.2	48855.5	42466.8	52471.2	26552.1	24508.2	21101.3	36655.6	14454	16214.3	31511.1	17993.2	36990.3
107	sp|P02776|PLF4_HUMAN	Platelet factor 4 OS=Homo sapiens OX=9606 GN=PF4 PE=1 SV=2	36436.1	38132.2	40962.4	21319.3	19235.7	21814.5	24616.5	21454.2	27799.9	48959	41627.6	38567.1	29234.2	43710.8	37382.7	32265.9	27435.9	35569.8	51327.7	45710.1	60869.4	42337.1	35675.2	42113.8	31154.1	41223.1	39422.3	46923.5	54801.2	50231.1	53904.3	39943.4	47002	57838.8	62395.5	55450.7	50824.4	42928.9	43716.8	37523.6	34430.1	44955.5	42853.9	25787.5	40799.9
108	sp|Q08380|LG3BP_HUMAN	Galectin-3-binding protein OS=Homo sapiens OX=9606 GN=LGALS3BP PE=1 SV=1	40693.9	37607.1	16315	12110.2	13762.1	7130.32	18693.4	20077.4	14176.7	25099.6	29506.3	26450.5	23091.9	33042.6	28229.5	25773.3	27796.9	28378.9	70804.4	67115.4	87789.2	27744.3	33291.7	25722.3	38831.2	40534.8	36015.5	39924.6	37702.2	34546	28058.5	28954.2	26835	35670.1	37597.4	45368.8	66535.7	78311	64916.1	57276	46206.8	50381.9	48078	35820.2	46625
109	sp|P20851|C4BPB_HUMAN	C4b-binding protein beta chain OS=Homo sapiens OX=9606 GN=C4BPB PE=1 SV=1	35889	38151.3	36118.2	28118.7	26823.9	19050.4	24745.7	33074.4	28289.2	33273.3	39278	32012.5	24912.6	34975.6	30765.7	25397.6	27983.4	29599.1	59803.8	58479.1	63059.3	54938.9	56288.6	52850.8	56326.6	56052.2	51400.1	51035.5	59443.9	54708.8	51241.5	54200.3	50978.1	53330.7	56961.9	56548.7	56239.6	55650.5	48202.8	61710.3	55165.6	60862	51983.9	53097.8	49159.1
110	sp|P63261|ACTG_HUMAN	Actin, cytoplasmic 2 OS=Homo sapiens OX=9606 GN=ACTG1 PE=1 SV=1	9858.35	14437.3	15473.2	8930.94	6896.06	6380.07	8159.62	9711.61	9505.06	8973.99	12884.8	10313.1	9702.04	16162.8	13264	5405.97	7303.75	6058.89	21656.8	24955	26753.6	27381.6	29662.2	31369.7	24101.5	25536.8	21030.5	20850.3	23614.9	12500.8	13383.4	20930.5	23883.7	16079.8	10737.5	15700.7	63198.7	56109.9	52067	32075.1	28306	24277.9	33561.6	37738.4	36308.1
111	tr|A0A286YEY5|A0A286YEY5_HUMAN	Immunoglobulin heavy constant alpha 2 (Fragment) OS=Homo sapiens OX=9606 GN=IGHA2 PE=1 SV=1	6863.88	1284.09	362.5	3010.53	4657.5	426.377	278.552	3379.41	1382.46	11323.8	8920.05	6381.36	3516.32	4954.25	1450.06	432.984	670.91	1633.03	10548.1	741.981	12748.5	10174.1	8253.68	726.756	7089.54	6014.6	501.66	4878.03	5497.77	4541.81	2897.77	531.102	3470.83	368.524	7215.85	9266.27	10092.2	13282.4	12665.1	6896.37	5931.71	2852.88	12220.8	13345.8	12601.9
112	tr|C9JEU5|C9JEU5_HUMAN	Fibrinogen gamma chain OS=Homo sapiens OX=9606 GN=FGG PE=1 SV=1	2820.51	5118.49	4150.11	3644.12	2966.21	4254.69	5365.65	3800.75	3294.88	4479.5	2434.37	4599.52	5615.16	8685.47	4592.66	1969.8	3866.67	9297.71	6598.39	7712.43	9301.98	13089.4	9583.61	10838.6	7896.36	8798.55	6811.47	16987.7	19796.8	17043.8	5959.52	6202.54	3413.6	4862.58	5930.46	7291.22	26044.8	19850.4	17147.8	32129	32842.2	29702	39952.7	36744.8	32853.4
113	sp|P80748|LV321_HUMAN	Immunoglobulin lambda variable 3-21 OS=Homo sapiens OX=9606 GN=IGLV3-21 PE=1 SV=2	42001.4	45618.8	48124.3	21841.1	14194.2	19592.6	18833.8	25580.5	26757.2	42166.9	41129.7	26582.8	31780	35807.2	33100.2	24924	25668.5	30069	50213.2	48336.2	53084.9	42088.5	41767.9	37893.7	52989.2	53797.8	46613.5	46219	45726.2	35031.5	31103.8	26810.4	29601.1	34475.8	31987.4	39095.1	28457.5	31061.1	26302.1	38544.9	30801.7	38416.6	26981.1	30365.3	27504.3
114	tr|A0A286YFJ8|A0A286YFJ8_HUMAN	Immunoglobulin heavy constant gamma 4 (Fragment) OS=Homo sapiens OX=9606 GN=IGHG4 PE=1 SV=1	103019	108946	97882.3	55623.9	58097.5	58225	32994.7	49495.2	43544.6	67843.5	62386	27147.4	37908.6	32960	52525.5	52512.4	48072.2	27535.4	57175.8	53449.6	77529.1	37094.2	78725	64955.8	73536.9	58937.4	29396.7	60845.2	61248.8	47558.5	49623.1	2313.35	36122.8	62151.1	55608.8	72977.2	108664	88820.3	64362.9	30877.4	32620.6	53178.8	37683.8	55760.9	35194.9
115	tr|A0A096LPE2|A0A096LPE2_HUMAN	SAA2-SAA4 readthrough OS=Homo sapiens OX=9606 GN=SAA2-SAA4 PE=3 SV=1	80884.5	82449.9	90753.4	64115.3	63910.4	53925.2	56932.8	64741.2	66544.6	106408	100954	65172.5	64557.9	81347.5	74661.4	55097	60962.5	58914.1	167911	160738	164041	130000	141996	132798	166928	167269	151939	138687	140688	126364	132757	117726	127294	129170	112032	146347	151931	144902	131190	201847	170147	197967	145468	160742	166031
116	sp|A0A0C4DH69|KV109_HUMAN	Immunoglobulin kappa variable 1-9 OS=Homo sapiens OX=9606 GN=IGKV1-9 PE=3 SV=1	34048.3	38494.1	35418.2	16606.4	31644.6	21409.1	28626.8	33931.9	30522.6	35940.2	33498.2	26614.3	23999	30114.1	33624.5	18693.7	18483.7	32273	36054.7	32817.1	39823.1	36192.5	34799.4	36284.4	54712.4	50661.4	53304.6	26544.3	28026.2	28449.5	27228.2	24926.2	30701.4	34756.1	29850.6	39465.8	39773.4	37138.6	38209.2	29750.2	29600.7	32904.5	25690.9	32569.8	29081.8
117	sp|P01717|LV325_HUMAN	Immunoglobulin lambda variable 3-25 OS=Homo sapiens OX=9606 GN=IGLV3-25 PE=1 SV=2	33440.7	58848.5	55296.9	24529.3	28382.2	27473.2	28477.6	48224.2	33104.2	43416.7	41441.2	50439.5	32589.7	38400.7	17516.8	22900.6	38087.6	29371.4	110552	106959	114017	144478	147603	146778	82194	87445	74063.9	78778.1	68115.2	62495.5	50040.8	65720.5	56523.8	54984.9	53936	64897.9	90139.9	97108.8	79591.1	119145	107495	136200	62448.5	61819.2	61639.5
118	sp|P01700|LV147_HUMAN	Immunoglobulin lambda variable 1-47 OS=Homo sapiens OX=9606 GN=IGLV1-47 PE=1 SV=2	66418.3	68007.8	53824.8	54195.1	43909.2	42566	53722.5	59330.4	59342.7	70302.2	69884.6	66164.1	57932.9	66051.3	71084.4	61943.6	64779.9	62654.5	96562.4	98156.2	99104.5	83970.1	80121.9	82555.7	71455.9	78462	64851.7	85716.3	92382.6	83626.3	71780.6	72629.8	71480.4	62824.6	64910.6	68232	104005	103705	83097.9	98132.6	81135.3	104963	58073.6	54075.3	61346.5
119	tr|A0A140TA29|A0A140TA29_HUMAN	C4a anaphylatoxin OS=Homo sapiens OX=9606 GN=C4B PE=1 SV=1	64599	76955	74607.8	49352.2	54966.6	55729.8	62041.2	75364.2	71504.1	81431	88267.4	62277.8	42387.3	61493.1	68945.1	64603.3	65504.2	68116.4	104105	96052.4	122264	90666.6	109838	104218	105866	90510	92272.5	99846.5	94185.9	94818	98236.3	85408.3	107582	82750.9	73875	96112.4	103324	104360	97849.4	120147	122044	135499	84161.5	97129.8	101567
120	tr|A0A024R6I7|A0A024R6I7_HUMAN	Alpha-1-antitrypsin OS=Homo sapiens OX=9606 GN=SERPINA1 PE=1 SV=1	4964.04	4934.73	1979.63	24490.9	21257.8	19310.9	52840.8	62775.8	54530	46581.8	56168	45057.4	96919.4	106524	107635	31705	31238.5	36675.7	2893.02	992.734	2078.9	133688	127764	114757	71605.4	74186.1	64788.1	109434	114203	108418	34178.8	34621.2	32030.2	108216	101525	103511	14789.9	17211	13701.8	114107	95088.8	109355	61080	58555.3	56651.1
121	sp|P08519|APOA_HUMAN	Apolipoprotein(a) OS=Homo sapiens OX=9606 GN=LPA PE=1 SV=1	14985.5	11523.7	15208.5	16308.5	19581.1	15231.4	21486.6	22901	22855.1	24765.8	23202.5	19926.9	23462.7	31403.2	30524.4	13975.6	17492.7	18367.9	20943.9	18701.8	25623.8	30042.6	29147.5	27878.1	25116.2	25947.3	23266.5	48704.6	60139.9	55403.1	7631.21	10614.2	8270.76	24813	24239.7	25963.4	24225.1	20764.9	13276.8	35630	33837.2	38160.7	16283.9	15825.9	16866.1
122	tr|B1AKG0|B1AKG0_HUMAN	Complement factor H-related protein 1 OS=Homo sapiens OX=9606 GN=CFHR1 PE=1 SV=1	4344.45	4252.71	5462.57	5224.5	7090.42	6983.14	4543.66	5854.96	6553.89	10200.9	10164.7	7273.89	6178.16	6642.79	6968.45	3742.42	3319.73	3542.75	9958.93	9113.95	8970.68	11827.7	10687.7	9751.11	9094.62	7895.18	6992.61	11066.6	10930.9	11110.4	9895.7	9651.94	7680.64	11100.9	10238.3	13277.4	9368.78	9562.15	8235.67	16226.8	14331.9	16768.1	12233.3	11122.9	11477
123	sp|P23083|HV102_HUMAN	Immunoglobulin heavy variable 1-2 OS=Homo sapiens OX=9606 GN=IGHV1-2 PE=1 SV=2	9042.33	10035.2	12490.6	6177.87	5984.64	5693.02	5443.29	7847.54	9603.74	3754.82	8978.4	7310.99	8669.93	6875.37	4723.26	7726.91	5790.69	7815.33	12315.6	11787.2	14472.8	9902.01	9499.67	8374.68	12689.4	10548	11016.1	13805.7	805.857	11068.1	10963.5	10710.4	12338.9	12138.9	9003.86	14635.5	17015.1	17890.1	18763	30802.5	26899.8	24424.3	18686.2	19054.5	19591.4
124	sp|P04433|KV311_HUMAN	Immunoglobulin kappa variable 3-11 OS=Homo sapiens OX=9606 GN=IGKV3-11 PE=1 SV=1	307219	309490	342165	352257	327408	297419	347291	400113	412516	312022	378351	331938	343654	445829	448170	321064	337514	345730	467505	450121	477285	359976	365998	352255	338022	352025	338424	340542	372285	348934	428238	401495	395527	336417	320724	379259	334917	330050	286080	425823	417051	439697	204906	217354	222858
125	sp|A0A087WSY6|KVD15_HUMAN	Immunoglobulin kappa variable 3D-15 OS=Homo sapiens OX=9606 GN=IGKV3D-15 PE=3 SV=6	51243.9	67307.8	75687.4	62228.8	56885	51858.2	74968.1	82204.9	80786.4	80311.2	79370.1	36756.8	63845.9	86924.1	87936.5	53606.3	61219.7	68665.7	89059	87200.6	96891.5	78948.7	81847.2	75367.6	93326.5	105587	95331.7	122544	123119	116163	71635	71030.1	73126.6	71365.8	72443.7	80994.6	66711.8	46016.8	59540.9	55458.5	51169.2	54427.6	40878.9	31469.1	31599.7
126	sp|P01602|KV105_HUMAN	Immunoglobulin kappa variable 1-5 OS=Homo sapiens OX=9606 GN=IGKV1-5 PE=1 SV=2	11114.8	14234.4	14284.5	7273.4	8529.87	7548.92	9475.71	11778.3	12323	10424.8	12978.4	12127.2	5410.09	7050.55	6896.15	8578.43	9171.94	8168.82	7509.13	8700.74	12058.2	11281.7	11707.6	13474.9	6640.29	7172.55	5719.61	9155.33	9767.53	6827.66	14440.5	12667.3	16043.8	15328.8	13648.2	13387.9	12887	14650.7	12360.6	18421.8	15318.2	14877.9	4871.73	6152.99	5059.04
127	tr|A0A5H1ZRS2|A0A5H1ZRS2_HUMAN	Immunoglobulin kappa variable 2D-28 OS=Homo sapiens OX=9606 GN=IGKV2D-28 PE=1 SV=1	210840	211642	218061	172992	171793	155155	184171	213219	221400	206162	200073	166967	159438	218494	192417	200388	223086	244901	202414	202462	197793	226200	221849	211585	168133	173178	154879	157263	147977	146284	195479	176011	197974	188383	182538	208444	199375	214634	185715	148622	142589	153150	116194	131296	86834.5
128	sp|P15169|CBPN_HUMAN	Carboxypeptidase N catalytic chain OS=Homo sapiens OX=9606 GN=CPN1 PE=1 SV=1	31053.5	35353.9	34003	27787.5	28598.2	26529.9	18761.6	21744.9	22297.3	39164.6	37562.5	25122.2	22958.3	38027.4	32476.1	28193.4	29235.2	25896.3	37943.8	38523	39575	28500.2	36235.3	31477.5	33439.8	36830.8	31535.9	28122.4	35033.3	31737.3	27170.9	24561.6	26841.4	31712	38718	40295.1	42578	46317.7	31618.6	30719	33763	34408.9	43046.4	44645.6	37046.5
129	sp|A0A0C4DH68|KV224_HUMAN	Immunoglobulin kappa variable 2-24 OS=Homo sapiens OX=9606 GN=IGKV2-24 PE=3 SV=1	12214.9	8995.4	16559.1	21171	20773.3	10255.5	10857	19527.2	13869.2	9171.51	11598.2	13677.7	10773.8	12182.5	4677.03	12940	15330.8	15432.7	13846.4	11936.6	18278.4	18560.7	19114.7	10121.2	14051	10016.1	13930.7	16270.7	17030.2	15986.8	15136.4	15953.5	11123.2	19259.7	14232.3	11688.8	19438.1	23378.9	13750.9	12142.4	8072.09	16906.4	17755.4	15098.8	12852.6
130	sp|P20742|PZP_HUMAN	Pregnancy zone protein OS=Homo sapiens OX=9606 GN=PZP PE=1 SV=4	18875.6	2928.14	9834.01	8042.91	20777.9	20339.4	28376.9	33165.5	22804.3	46948.8	36521.6	38338.9	74853	87278.1	77779.6	10636	4673.37	4615.68	34664.3	16225	29468	18816.4	22793.2	33872.1	11404	20550.2	21268.6	23314.3	9176.88	10474.8	28249.9	12961.2	16928.5	26011.2	28543.2	18638.6	16738	22944.8	16038.9	24079.9	26171.2	16724.1	30127.7	14919.9	20837.6
131	sp|P0DP02|HVC33_HUMAN	Immunoglobulin heavy variable 3-30-3 OS=Homo sapiens OX=9606 GN=IGHV3-30-3 PE=3 SV=1	9847.82	9247.47	11830.5	4672.15	5960.85	5494.03	6417.75	9098.94	7556.84	10260.4	11239.2	9552.75	8531.58	11821.8	9199.69	6417.63	6321.13	6939.43	8756.51	9048.5	9972	8558.21	9471.79	7641.86	8435.19	8689.31	6510.96	34985.4	33642.9	32906.2	9840.69	9246.46	9996.14	21305.6	19286.8	25230.4	6656.68	5633.12	4423.8	11247.9	8326.35	9846.93	5255.76	4801.49	4707.01
132	sp|P29622|KAIN_HUMAN	Kallistatin OS=Homo sapiens OX=9606 GN=SERPINA4 PE=1 SV=3	20599.1	30412.5	30325.8	20193.3	22435.8	17945.6	21368.6	21192.1	22887.4	28424.6	31151.4	28557.3	22097.3	29026.6	26801.8	26481.8	27469	30994.9	24994.4	25094.7	31237.4	23781.7	26447.5	25121.5	23264.1	22526.3	21958.4	24155	31022.8	24914.9	22325.7	33818.8	33695.3	28961	30005.1	33378.5	32702.5	35623.7	31043.8	33878.3	30856	33782.2	23483.1	24918.1	18818.3
133	sp|Q14520|HABP2_HUMAN	Hyaluronan-binding protein 2 OS=Homo sapiens OX=9606 GN=HABP2 PE=1 SV=1	12734.4	14691.3	13893.3	9846.29	8219.96	6235.45	8448.08	10564.6	9519.64	15891.5	16180.3	15021.4	11020.3	13884.9	14023.9	9547.14	12695.6	11257.2	22478.4	18829.7	20328.2	15245.3	15427.7	12044.9	14539.4	15364.1	13198.3	18865.1	19637.4	16433.9	17237.5	12091.9	16977.1	15544.6	17004.2	18172	21148.2	21556	17369.7	19656.4	15457.3	19273.6	21723.1	19131	20384.5
134	sp|P51884|LUM_HUMAN	Lumican OS=Homo sapiens OX=9606 GN=LUM PE=1 SV=2	18103.2	19065	22895.1	19677.8	17814	15956.5	14255.1	18744.9	16836.7	19005.6	18051.4	18305.8	19629.1	26533.7	22226.9	24262.5	28359.3	25976.7	19896.4	18870.4	21933.3	14398.5	16766.8	14499.8	22880.6	23399.1	20781.6	16432.4	20311.1	18431.5	10868.9	11309.8	11621.4	14013.5	13858.3	15046.1	16680.7	16043.8	13615.2	15505	18054.5	17062.1	15212.6	17398.1	17333.7
135	sp|P05543|THBG_HUMAN	Thyroxine-binding globulin OS=Homo sapiens OX=9606 GN=SERPINA7 PE=1 SV=2	11030.7	10987	14335.3	26125.6	24226.3	28074.5	18041.2	3231.34	20549.8	10589.5	4640.76	16285.3	18313.7	18363.5	20070.9	18306.4	17841.2	16797	29390.1	34696.7	27635.8	25028.4	29838.3	30871.3	32260.4	31841.8	27211	23965.1	37473.4	15099.7	25690.3	16413.5	24213.3	33096.5	22190.8	20795.4	22060.4	16505.7	19747.6	21615.8	22949.9	15380.4	24146.9	31197.2	28870.4
136	sp|P00740|FA9_HUMAN	Coagulation factor IX OS=Homo sapiens OX=9606 GN=F9 PE=1 SV=2	7145.6	7017.74	7637.47	4433.78	6519.93	3556.75	4883.54	5272.78	5643.14	8343.73	6628.37	6589.86	6608.48	7696.21	7858.42	5936.92	8115.02	7389.05	12331.9	11366	14436.5	14540.1	12804.6	14739.1	10520	9574.85	9171.55	10163.6	9238.11	9547.78	11512.1	10563.3	11685.5	11494.4	10753.4	14138.3	20968.9	22524.5	22290.7	18957.5	20241.2	19926.5	16975.1	19788.5	18710.8
137	sp|P13645|K1C10_HUMAN	Keratin, type I cytoskeletal 10 OS=Homo sapiens OX=9606 GN=KRT10 PE=1 SV=6	2419.03	2088.67	3498.02	2511.12	1237.05	2219.2	3808.1	4780.91	3802.92	7607.35	8190.18	6420.81	5068	4236.75	5111.51	1477.01	1394.77	1908.39	2746.64	3099.52	2645.41	3531.32	3587.01	3733.07	2143.85	1997.99	2180.25	2631.54	3753.76	2951.7	3040.71	3148.18	2412.56	3552.81	3736.53	3926.15	5429.75	4046.61	4558.17	6689.29	5965.67	6693.65	2698.87	653.771	1104.25
138	sp|O75636|FCN3_HUMAN	Ficolin-3 OS=Homo sapiens OX=9606 GN=FCN3 PE=1 SV=2	46050.9	40846.8	59452.5	20900.7	10155.4	10710.5	25474.7	31176.2	13249.7	54696.5	55598.3	17938.1	65449	41443.3	27339.6	41354.6	40234.7	35680.9	14366.5	20023.5	30846.7	35386.7	47394.8	45990.1	28839.5	44638.6	44067.4	17360.1	110596	100301	13792.6	49469.7	46425.7	53111	46458.5	61289.7	57282.8	56185.3	51595.5	61133.9	56499.9	69346.7	52528.3	47911.8	49078.4
139	tr|E9PFZ2|E9PFZ2_HUMAN	Ceruloplasmin OS=Homo sapiens OX=9606 GN=CP PE=1 SV=1	4297.44	3284.26	7320.19	2310.45	5627.22	3149.74	3299.34	4942.01	5500.88	6024.31	3681.31	1908.1	5120.63	6243.9	9261.06	9712.83	14250.4	13111.9	485.655	1486.02	2298.09	4595.22	4236.28	3299.5	6523.16	3111.92	4768.96	4906.22	8922.1	8923.55	3716.92	3493.66	2130.13	3022.43	577.283	888.672	19898.4	19582.9	13752.7	21050.9	25422	24892	35221.3	33110.8	33720.1
140	sp|P0DOY2|IGLC2_HUMAN	Immunoglobulin lambda constant 2 OS=Homo sapiens OX=9606 GN=IGLC2 PE=1 SV=1	17659.2	25567.9	31889	35399.5	24870.7	16234.8	33365.3	18527.8	21921	19589.7	38393	22596.5	21030.6	25024.9	17483.6	28539.9	3216.05	23311.2	26208.7	44979.6	1737.92	13477.5	2167.16	28660.5	169.586	19183.9	6661.66	23276	26531.6	10755.5	20614.5	21509.7	24833.4	15185	14073.8	24108	19542.8	14716.4	21054.2	638.11	761.451	42098.8	12430.3	36385.9	3968.41
141	sp|P01766|HV313_HUMAN	Immunoglobulin heavy variable 3-13 OS=Homo sapiens OX=9606 GN=IGHV3-13 PE=1 SV=2	10495.6	9453.82	10929.6	7292.23	7189.02	8217.36	6620.46	6666.79	7600.72	9166.33	7429.17	7151.5	6905.42	8823.76	6677.38	6690.66	9124.81	8049.46	10434.8	10599.9	10416.8	9979.39	9837.58	10257.8	9988.96	9199.12	9288.82	9499.94	9594.72	8712.44	7667.47	9331.26	11030.5	11705	8141.68	10943.2	7864.46	8668.26	6685.92	15581.5	17368.9	15638.1	8970.45	8736.69	9065.17
142	sp|A0A0B4J1V0|HV315_HUMAN	Immunoglobulin heavy variable 3-15 OS=Homo sapiens OX=9606 GN=IGHV3-15 PE=3 SV=1	297392	317884	344710	243933	244001	221530	242345	268120	258889	297434	296245	245616	221318	300883	271211	236787	263593	277477	359548	354892	384764	301025	320630	282640	253170	242903	230230	298640	315419	282735	316449	299935	279165	294052	268476	300270	292640	303853	258003	371190	337725	388889	242406	251392	247065
143	sp|A0A0C4DH33|HV124_HUMAN	Immunoglobulin heavy variable 1-24 OS=Homo sapiens OX=9606 GN=IGHV1-24 PE=3 SV=1	360.212	802.439	860.518	1946.11	1545.61	1644.59	1108.21	519.268	798.158	1175.27	1393.45	633.617	467.399	1860.09	520.765	456.839	837.17	965.056	1494.91	1558.27	2529.01	1121.15	1073.49	734.158	1242.44	1680.44	1003.52	1353.38	1125.63	819.377	729.013	1091.21	804.92	414.929	2005.62	1274.75	612.557	2324.9	509.306	3185.6	1616.24	3543.94	774.69	538.569	1787.57
144	sp|P01715|LV301_HUMAN	Immunoglobulin lambda variable 3-1 OS=Homo sapiens OX=9606 GN=IGLV3-1 PE=1 SV=2	2011.27	1316.61	1575.85	1481.58	1893.85	1668.4	806.801	2316.08	2430.91	2782.74	1784.45	979.31	2711.17	1737.5	1222.28	1718.27	1459.35	1756.33	14466.5	12283.5	15249.7	6835.28	5660.92	5900.67	11488.6	9269.8	8805.42	10703.1	14329.4	12560.7	11021.8	8736.04	10869.7	7635.15	6101.95	8947.33	9887.14	8977.82	5258.18	21748.6	21570.4	22990.8	11258.5	12946.6	16458.9
145	sp|P01714|LV319_HUMAN	Immunoglobulin lambda variable 3-19 OS=Homo sapiens OX=9606 GN=IGLV3-19 PE=1 SV=2	20013.4	26618.5	29155.7	23917.9	29180.5	26996.4	26952.2	26020.2	30782.5	28193.8	26401.6	20871.1	32841.1	29760.8	32158.7	17833.4	17772.5	17663.1	38722.8	38173.2	46709.4	96377	96472.5	81136.8	36287.7	40373.4	37137.7	26584.3	43386.3	38539.6	25475	34319.6	27795	28882.8	35097.6	32640.9	47019	47371.1	41824.8	55099.3	56807.3	53759.2	26655	23422.4	23657.4
146	sp|P59666|DEF3_HUMAN	Neutrophil defensin 3 OS=Homo sapiens OX=9606 GN=DEFA3 PE=1 SV=1	6039.01	7841.4	6356.34	2307.88	2591.23	3669.8	1884.41	5580.27	6264.89	5707.47	6587.96	5129.45	5943.51	3487.01	7814.91	8401.04	8624.95	2017.66	18202.2	15670.6	14318.6	20662.1	19778.5	18006.1	13890.5	14557.9	9633.58	11642.5	14587.7	10559.7	14499.8	13799.8	12999.1	8029.13	6850.23	5969.13	33000.6	33801.5	26469	16613	15095.6	14329.5	16885.6	18450.6	16605.4
147	sp|A0A0B4J1V2|HV226_HUMAN	Immunoglobulin heavy variable 2-26 OS=Homo sapiens OX=9606 GN=IGHV2-26 PE=3 SV=1	18490.2	19524	16794.1	15132.2	13447.6	12636.3	16960.7	23613.5	16946.6	19489.4	23114.2	12714.4	14041.7	11216.4	17176.6	17108	13180.8	17481.2	33497.4	25848	39816	29877.4	28820.7	36755.3	28363.5	22509.8	21479.1	21961.2	25005.4	19866.7	24768	23509.8	20735.9	19169.1	18421.5	15076.9	32258.3	25916.7	23656.5	36975.4	36199.4	43621.5	17159.6	21108.1	21580.4
148	tr|G3V2W1|G3V2W1_HUMAN	Protein Z-dependent protease inhibitor OS=Homo sapiens OX=9606 GN=SERPINA10 PE=1 SV=1	2483.21	3520.36	1287.18	1591.16	1043.17	1519.78	1651.14	654.768	1735.33	1778.72	635.482	1685.37	1984.83	2482.23	216.82	1511.35	1063.01	1578.57	3509.74	2695.94	3240.62	1346.77	2398.68	1504.35	3428.1	3354.26	1982.99	1676.34	3110.15	3210.83	2832.16	3180.87	2055.19	3037.47	1313.62	3222.2	3711.93	3602.57	2330.17	2304.47	3144.04	285.909	4282.55	5994.9	3900.28
149	sp|P04264|K2C1_HUMAN	Keratin, type II cytoskeletal 1 OS=Homo sapiens OX=9606 GN=KRT1 PE=1 SV=6	4107.85	4415.42	19375.3	2318.94	1827.34	3050.03	22465.4	30072.7	29400.5	37612.1	33905.8	26479.7	11471.8	27422.3	8312.85	17321.8	6262.2	5656.31	18399.2	15573.8	18309.7	18526.3	17785.4	15601.1	16921	3384.54	3665.99	10740.4	17311.3	19191.1	21081.9	17410.4	20204.3	21022.4	19097.6	21108.6	21587.1	10893.1	10657	19967.7	15086.3	17826.3	4314.55	6212.86	5386.89
150	tr|A0A087WSY5|A0A087WSY5_HUMAN	Carboxypeptidase B2 OS=Homo sapiens OX=9606 GN=CPB2 PE=1 SV=1	28379.1	29823.7	27382.9	19685.4	20111.2	9038.46	18250.8	24526.9	26087.9	31024.7	31053.6	25457.8	20785.7	25654	26856	21520.7	24983.6	24730.1	37901.1	38524.5	48862.1	23748.4	34123.4	35573.1	33170.4	35192.1	29514.7	34052.3	36925.7	34827.3	41671.8	37300.2	38854.2	34339.6	33550.9	36074.5	50090.4	49614.9	36632.3	45635.7	41814.4	43730.5	29685.2	44787.1	47833.6
151	sp|P02745|C1QA_HUMAN	Complement C1q subcomponent subunit A OS=Homo sapiens OX=9606 GN=C1QA PE=1 SV=2	16801.3	15909.5	15575.7	12574.6	12193.9	2877.67	14650.3	14079	15062.1	13924.3	15308.2	16340.1	12055.7	15453	12037.3	16467.1	4550.24	13135.4	16890.5	20075	22738.9	19262.9	16617.1	15647.4	13771.5	14764	16254.1	20959.5	21523.7	19986.3	16175.8	21161.4	13507.2	15336.3	18809.7	16919.2	25605.9	24678.6	20840.5	24358.5	16599.7	27846	15206.4	13586.5	13867.3
152	sp|P55056|APOC4_HUMAN	Apolipoprotein C-IV OS=Homo sapiens OX=9606 GN=APOC4 PE=1 SV=1	12860.1	10598.3	12923.1	6005.95	5230.2	8843.73	5195.88	11352.8	11893.9	17979.5	17740.6	13634.4	7299.59	9079.05	10765	11023.5	12580.5	13713.8	25746.5	26506.8	16296.6	19617.5	19064	18721.8	18117.1	21193.8	17725.5	25711.5	27532.2	25064.7	29972.2	30620.2	29679.1	30310.9	26502.4	32580.5	25849.7	28919.1	22201.9	27774.9	30286.2	29656.6	22824.5	23038.8	24759
153	tr|E9PHK0|E9PHK0_HUMAN	Tetranectin OS=Homo sapiens OX=9606 GN=CLEC3B PE=1 SV=1	14514.2	13565.3	14276.6	8326.35	11318	9417.98	8185.87	10499.7	9372.42	11144.5	11180.8	11629.7	11949.4	12667.1	10165.5	10481.3	13234.5	11912.9	6751.18	7680.02	6171.81	5312.24	5787.33	4262.09	4378.77	5752.72	4812.67	9715.9	8401.8	7721.75	6111.14	6257.17	6530.96	6592.76	6998	7019.84	4136.79	4685.06	3847.63	3704.64	3707.25	3814.89	4110.39	3819.43	3915.63
154	sp|P01599|KV117_HUMAN	Immunoglobulin kappa variable 1-17 OS=Homo sapiens OX=9606 GN=IGKV1-17 PE=1 SV=2	8982.24	7407.68	7299.17	9961.62	7492.52	7491.81	7036.47	5821.99	8606.5	7112.98	5675.84	7185.51	4066.58	6380.11	4762.15	7699.46	1993.44	1661.84	9828.43	11223.2	12475.9	8786.17	11466.8	10348.6	34966.3	36569.3	37083.8	7735.56	8030.43	7659.74	6047.67	7176.54	8241.37	9078.72	12316.1	10338.1	14243	13576.1	8921.49	231.795	1732.58	8303.46	5868.05	5961.74	6273.44
155	sp|A0A0C4DH43|HV70D_HUMAN	Immunoglobulin heavy variable 2-70D OS=Homo sapiens OX=9606 GN=IGHV2-70D PE=3 SV=1	2136.48	923.117	1482.15	1726.62	2552.61	2365.67	2450.41	3088.59	842.169	1837.46	2302.99	2539.19	2309.23	4143.24	3886.03	2247.88	2973.86	1949.82	8265.18	1122.66	3302.13	1904.23	3386.19	2303.5	4061.23	2300.66	3201.86	3413.94	4554.47	1495.91	2760.13	3160.86	2129.9	2468.38	5185.86	3937.73	3743.14	7394.28	5918.74	11086.2	9745.72	12109.8	1630.07	1562.86	1646.38
156	tr|V9GYE7|V9GYE7_HUMAN	Complement factor H-related protein 2 OS=Homo sapiens OX=9606 GN=CFHR2 PE=1 SV=1	7849.14	4572.69	6130.26	5854.94	3376.53	2638.94	3500.76	6283.65	6144.26	458.922	7870.16	4685.82	6131.25	8472.35	4391.25	5981.56	5472.46	7423.23	9418.55	11269	12392.8	9553.14	10297.1	8546.29	10593.8	11644.3	9502.8	8468.16	347.333	8625.63	10628.2	10315.4	9775.45	8680.74	8999.76	10789.9	10453.3	13436	7952.97	14298.8	14169	16576.1	13571.9	11669.7	12837.5
157	sp|P01701|LV151_HUMAN	Immunoglobulin lambda variable 1-51 OS=Homo sapiens OX=9606 GN=IGLV1-51 PE=1 SV=2	38737.1	40910.1	44110.8	43775.6	44575.6	39961.6	33851.1	36049.4	36854.9	32876.4	38089.5	32084.8	32948.8	37978.4	38917.3	35944.3	38068.5	38463.5	47900.9	46390.3	48678.1	46558	52489.8	45197.9	42914.5	48327	41235.6	54807	63104.1	56329.9	52888.8	53154.1	53015.9	34620.7	36707.2	34554.8	49943.4	50012.6	40965.6	45384.6	42383.3	47624.2	30073.8	29442.6	31140.1
158	tr|A0A0G2JMB2|A0A0G2JMB2_HUMAN	Immunoglobulin heavy constant alpha 2 (Fragment) OS=Homo sapiens OX=9606 GN=IGHA2 PE=1 SV=1	22243.7	33065.6	9571.97	1848.31	13509.2	9435.35	13734	6435.22	10076.2	34685.3	32692.4	11383.7	6205.73	10104	14123.7	17951.2	15093.5	19269.8	64440.7	47078.9	57740.4	37387	32156	35126.5	25291.4	27189.9	22245.7	25178.5	28891.3	24973.7	26342.3	19598	25274.8	31910.8	36191.2	39223	23845.5	21354.3	18171	21902.9	24816.9	26875.1	29631.5	12591.5	5963.09
159	sp|A0A0B4J1X5|HV374_HUMAN	Immunoglobulin heavy variable 3-74 OS=Homo sapiens OX=9606 GN=IGHV3-74 PE=3 SV=1	199213	176407	190508	152085	169675	138371	163487	215250	196238	207333	230297	195222	133809	172277	149882	178772	188650	183071	217090	216537	228562	290294	317974	299089	267192	254366	234764	161264	163606	153710	231569	191137	214644	203943	186781	221511	321344	310307	280474	174494	174260	184481	187926	217366	210523
160	sp|A0A0J9YXX1|HV5X1_HUMAN	Immunoglobulin heavy variable 5-10-1 OS=Homo sapiens OX=9606 GN=IGHV5-10-1 PE=3 SV=1	45473.5	52334.4	56382.5	63135.3	57288.9	53217.9	35178.8	41640.3	39922.5	47100	47752.9	35473.6	15174.5	22657.7	21663.7	45675.5	56778.8	54367.6	72251.4	64162.6	69331.9	58576.6	64719.4	57252.2	35866.6	39014.6	34354.4	95932.2	98270.1	87392.8	50663.2	43904.3	44858.4	35341.3	30934.8	38596.8	61730.3	68069.4	56507.4	81195.8	72043.8	86787	30785.2	32982.1	32450.3
161	sp|A0A0C4DH25|KVD20_HUMAN	Immunoglobulin kappa variable 3D-20 OS=Homo sapiens OX=9606 GN=IGKV3D-20 PE=3 SV=1	67452.1	65235.2	72218.6	50878.2	47249.4	44718.9	50926	57685.8	58296.3	70618.4	65076	51516.6	63595.2	75149.3	74250.3	57161.6	58524.5	62293.6	61378.2	55112	62401.6	53793	55903.3	54304	59371	59006.4	58164.4	47388.7	58025.4	49927	56189.4	53909.6	53613.7	59093.5	60037	63920.8	59438	55902.4	51790.8	80456.7	78672.3	83173.5	32835.2	34726.3	34905.6
162	sp|A0A0B4J1X8|HV343_HUMAN	Immunoglobulin heavy variable 3-43 OS=Homo sapiens OX=9606 GN=IGHV3-43 PE=3 SV=1	10234	11651.4	10507.5	6491.78	5331.76	4635.72	6676.15	7476.02	8718.63	7491.36	7996.3	6564.49	6586.93	8133.95	5005.83	5209.18	5203.87	5560.82	7828.82	8116.35	8665.81	9364.04	9461.36	8828.03	7085.92	6245.66	5638.69	7723.29	6907.32	6410.18	7178.15	5098.58	6393.74	7131.48	5076.95	8202.05	5173.01	5434.75	3598.09	5902.42	6633.74	7112.1	3028.04	4271.06	4410.07
163	sp|A0A0C4DH31|HV118_HUMAN	Immunoglobulin heavy variable 1-18 OS=Homo sapiens OX=9606 GN=IGHV1-18 PE=3 SV=1	13478.2	13288.8	14589.4	8201.38	6953.48	8079.55	6630.77	8571.64	8942.8	8849.12	8653.49	7603.69	7115.37	9209.04	10879.1	11580.1	10720.9	9380.3	15206.2	12730.1	14374.7	17677.7	19362.1	17401.7	10992.3	9600.39	10263.9	11103.6	11297.2	11568.1	10349	9582.78	10410.6	12170.9	9202.07	12644.6	9931.46	9862.62	8460.14	14774.5	11752.9	13473.4	8082.62	8888.65	9115.55
164	tr|A0A2Q2TTZ9|A0A2Q2TTZ9_HUMAN	Immunoglobulin kappa variable 1-33 OS=Homo sapiens OX=9606 GN=IGKV1D-33 PE=1 SV=1	19896.5	21531.4	23007	13649.8	12312.9	9939.49	16002.6	18650.4	18213.9	20172.7	18177.8	17927.4	12899.9	18376.5	19217.9	12088.5	15184	12649.9	27443.6	25553.8	28222.6	33053.9	30448.1	30441.9	30896.5	32391.3	31458.2	20835	31361.9	22640.3	24255.1	20132.7	25473.2	20021.5	18206.2	19253	41667.6	36999.4	31978.8	25282.3	28239.7	30889.9	22178.1	17965.3	16637.8
165	sp|P04430|KV116_HUMAN	Immunoglobulin kappa variable 1-16 OS=Homo sapiens OX=9606 GN=IGKV1-16 PE=1 SV=2	3279.42	4880.51	4163.84	2196.63	2250.36	2477.88	522.95	3412	1741.31	4929.03	4881.56	3504.57	1638.44	1796.29	3664.99	4128.58	2436.97	1013.55	3653.71	349.097	3553.59	8181.55	11511.4	8656.2	3957.25	4643.11	3736.92	4135.98	4937.8	3735.63	5698.59	4054.42	4841.91	3189.09	1491.24	3229.58	3427.22	4031.28	2285.86	5743.61	4145.8	4736.44	3323.19	3112.88	3688.52
166	sp|A0A0C4DH35|HV335_HUMAN	Probable non-functional immunoglobulin heavy variable 3-35 OS=Homo sapiens OX=9606 GN=IGHV3-35 PE=5 SV=1	46493.5	50780.4	52170.7	39614.7	43063.6	32902.1	40180.8	38780.5	40619.9	45639.6	47098.3	42055.6	42138.8	37850.9	31723.6	31808	33891.9	34229.1	47410.8	47160	48746.3	49261.8	49277.5	44886	40585.4	40815	37014.2	40069.3	43394.5	39965.4	36481.7	38048.6	39391.8	45979.7	40510.7	48598.7	45459.5	44007.7	34708.2	39807.6	34553.6	38861.4	26867.6	26615.6	26842.3
167	tr|A0A075B7B8|A0A075B7B8_HUMAN	Immunoglobulin heavy variable 3/OR16-12 (non-functional) (Fragment) OS=Homo sapiens OX=9606 GN=IGHV3OR16-12 PE=1 SV=1	69730	64225	69847.5	53450.3	53712.3	46937.1	55041.5	62731.3	64404.7	63861.1	61814.2	12396	48003.7	63352.4	52510.7	49245.8	57762.5	51849.4	60587.2	56214.3	60699.9	57629.7	60002.7	55635.1	57791.3	60152.8	53424.7	51548.6	54543.8	52154.6	55658.7	53482.6	54199.2	57682.3	51150.5	58957.9	50103.5	44845.8	39763.3	43755.4	39996	42124.4	35895.8	37643.1	39984.9
168	tr|A0A075B7D0|A0A075B7D0_HUMAN	Immunoglobulin heavy variable 1/OR15-1 (non-functional) (Fragment) OS=Homo sapiens OX=9606 GN=IGHV1OR15-1 PE=1 SV=1	56106.9	60182.5	60793.9	51866.2	44404.3	44741.7	25499.1	30067.8	29108.8	71376.6	69424.9	60248.7	63970.6	88341.8	82700.3	30202	32175.8	31961.3	114194	102132	115915	86691.3	92828.2	85605.7	66016.5	65362.7	61633.1	77653.3	86846.5	75453.2	63034	59264	63057	60105.7	56306.5	69362.3	67610.7	69596.1	60906.1	62787.7	54712.4	61382.6	23459.4	18040.8	19991.5
169	sp|A0A0A0MS15|HV349_HUMAN	Immunoglobulin heavy variable 3-49 OS=Homo sapiens OX=9606 GN=IGHV3-49 PE=3 SV=1	10279.4	17278.1	235.499	73435.2	79769.2	71338.5	45670	23887	46942.1	36718.4	206.352	41889.2	56197.9	54953.2	47256.3	34838.8	30882.6	32624.5	54490.4	60192.1	58472.9	51901.8	49606.5	39579.6	60445.1	56989.5	51737.6	56698.2	66007.3	59963	46319.6	52359.5	51033.1	56748.4	62403.5	69399.4	57071.7	53583.5	48478.2	48554.5	55410.1	65935.4	43204.1	49190.3	40195.8
170	sp|P0DP09|KV113_HUMAN	Immunoglobulin kappa variable 1-13 OS=Homo sapiens OX=9606 GN=IGKV1-13 PE=3 SV=1	618.051	766.817	381.061	269.635	359.48	485.178	221.047	1289.73	253.57	525.892	2134.72	1260.59	2233.81	3820.72	358.123	361.099	634.618	284.178	363.159	330.247	1168.81	698.95	446.608	632.672	6203.15	2938.65	4750.81	7666.06	5070.37	2925.34	365.617	1625.57	545.794	225.085	509.79	552.385	1107.32	263.092	467.155	12326	14413.2	16626.8	6977.23	11235.8	11214.8
171	sp|A0A0C4DH36|HV338_HUMAN	Probable non-functional immunoglobulin heavy variable 3-38 OS=Homo sapiens OX=9606 GN=IGHV3-38 PE=5 SV=1	4438.74	4311.1	4429.47	5279.81	1979.76	1412.53	2705.4	4978.34	3414.48	5662.64	219.55	4697.78	3230.96	3505.93	1863.78	3750.64	3772.7	3992.29	3547.57	474.736	1755.07	3485.16	5226.11	2731.93	3014.45	3970.78	3011.96	4550.64	5464.46	3167.11	4118.48	1667.7	1255.1	4019.28	1557.05	5145.91	3913.38	4457	3509.24	3378.9	4507.85	5291.13	1476.54	3221.32	3914.3
172	sp|A0A0B4J1U7|HV601_HUMAN	Immunoglobulin heavy variable 6-1 OS=Homo sapiens OX=9606 GN=IGHV6-1 PE=3 SV=1	293300	305118	344084	242894	209492	202828	85515.2	104507	103799	213908	212313	183446	138012	188529	183256	217211	242911	244046	236351	209215	230825	124838	156830	135843	182640	213687	185071	128277	128623	114903	296786	236879	283485	110140	96548.3	116536	103387	104455	87709.9	895.585	100926	1291.73	84059.3	51340.5	1298.96
173	tr|C9JXI5|C9JXI5_HUMAN	Transmembrane protein 198 (Fragment) OS=Homo sapiens OX=9606 GN=TMEM198 PE=1 SV=1	65809.1	69924.2	70271.1	96034.6	103902	86721.7	84609.8	79563.4	81848.2	79748.4	94963.4	82467.9	194929	246084	243450	110578	108123	112602	115902	117675	118954	68180.7	73529	60934	132750	135105	127124	127980	145184	133904	51933	53401.8	55733.7	101338	106346	108911	61040	61652.6	52873.4	43509.1	49592.5	49619.5	131068	135290	138752
174	sp|P0DTE1|HV383_HUMAN	Probable non-functional immunoglobulin heavy variable 3-38-3 OS=Homo sapiens OX=9606 GN=IGHV3-38-3 PE=5 SV=1	2519.45	3234.37	4000.45	305.802	1922.11	1928.33	8804	1940.02	2069.89	15281.9	15034.2	14347.7	2935.04	2589.92	438.699	10533.7	1808.85	3346.95	14627.3	4209.68	16343.6	9339.65	2859.2	7330.9	11760.9	988.184	133.418	9753.6	2891.15	12576.9	1954.15	3933.07	4580.85	7365.32	9459.82	7130.65	10635.3	1247.85	8990.35	6524.95	5367.43	6505.63	1739.91	3460.8	2621.66
175	tr|A0A182DWH7|A0A182DWH7_HUMAN	Selenoprotein P (Fragment) OS=Homo sapiens OX=9606 GN=SELENOP PE=1 SV=1	1187.14	4595.61	2114.85	2669.11	643.005	2379	3115.49	10633.7	1351.13	4048.07	7292.95	1308.69	1799.12	2392.44	2716.94	600.928	762.517	269.705	308.212	1096.29	1213.37	4012.55	5223.83	6789.81	4118.64	4039.65	3107.9	2901.07	8089.64	9180.55	5434.79	7155.61	13776.7	8851.21	13717.9	5617.13	1989.27	2054.81	2274.31	14764.2	5856.78	17445.9	2181.7	4060.69	3015.94
176	sp|P23142|FBLN1_HUMAN	Fibulin-1 OS=Homo sapiens OX=9606 GN=FBLN1 PE=1 SV=4	3491.21	1670.92	168.828	582.238	3150.34	3079.72	3235.3	5887.77	4605.3	3181.49	1814.43	3352.33	1670.69	1146.18	4044.18	3699.07	3253.34	4269.41	4829.09	1933.3	5595.08	4364.29	4687.69	4281.51	3801.65	5333.77	3660.93	4491.7	4511.43	1877.45	3199.2	3468.04	2140.62	3739.34	2691.96	4003.48	1452.1	1540.91	4070.73	1624.56	3481.3	3245.92	2614.04	3159.98	785.829
177	sp|P04211|LV743_HUMAN	Immunoglobulin lambda variable 7-43 OS=Homo sapiens OX=9606 GN=IGLV7-43 PE=3 SV=2	31656.1	34099.9	37035	742.24	29618.9	7404.78	32929.8	39801.6	35462.1	44239	45555.5	35258.8	22941.9	28285.2	34079.2	41065.5	43481.9	45939.8	32261.8	33405.3	35111.6	41129.8	44428	41608.3	27776.7	32274	26175	31968.6	34250.3	30507.4	34190.3	39338.3	35355	31762.4	33370.2	37926.4	41991.4	42391.2	34971.8	39222.5	34699.7	42190.7	29246.5	30110.7	31036.6
178	sp|P01706|LV211_HUMAN	Immunoglobulin lambda variable 2-11 OS=Homo sapiens OX=9606 GN=IGLV2-11 PE=1 SV=2	16397.5	14564.8	10340.1	6247.95	6207.85	3080.08	7997.7	11756.4	5158.29	4272.88	7431.12	9335.74	9377.52	5809.29	15751.2	8312.87	17761.1	6051.19	24903.1	20429.9	21733.3	17132.1	22797	18765.1	16753.6	20322.3	10822.6	20294.5	13357.1	20011.9	23086.8	484.343	21092.1	19573	17767.8	19362.8	17466	19303.4	18053.4	47069.6	47499	49864.3	15459	18715.6	20109.5
179	sp|O75882|ATRN_HUMAN	Attractin OS=Homo sapiens OX=9606 GN=ATRN PE=1 SV=2	3732.48	3573.1	4995.35	2308.45	3259.47	2035.64	2918.62	3491.3	2372.85	3277.49	2927.42	2164.82	3377.35	3066.72	3926.17	3269.99	2178.12	2751.48	3121.53	2785.41	3854.81	3309.42	2475.03	3082.98	3118.11	2197.03	2586.56	3323.96	3537.45	2518.88	1547.92	2199.75	2347.94	2787.18	2285.64	3177.2	3401.32	2676.68	1997.99	2812.93	3058.97	2344.7	3013.87	3576.32	2360.76
180	sp|A0A0C4DH34|HV428_HUMAN	Immunoglobulin heavy variable 4-28 OS=Homo sapiens OX=9606 GN=IGHV4-28 PE=3 SV=1	34953.1	36618.2	36174.6	37227	37303.5	33980.2	27934.4	26943.3	25352.4	30107.5	27882.5	28093.8	31278.4	32139.8	35525.4	30306.2	29589	30474.6	54247.4	45839.1	54554.7	27870.9	27780.6	25113.1	35611.7	37405.1	35161.2	26073	28578.2	27132.3	32217	32299.5	29905.1	30500.1	32635.7	33357.7	34807.1	36617.5	32406	30688.2	27598.2	30259.2	22391.8	18300.4	17033.9
181	tr|Q5STZ8|Q5STZ8_HUMAN	ATP-binding cassette sub-family F member 1 (Fragment) OS=Homo sapiens OX=9606 GN=ABCF1 PE=1 SV=9	240010	257126	285750	69592.8	33883	61338	161304	206084	180333	128193	119479	97576.8	64052	85611.9	73812.4	89578.3	88912.3	94918.9	69061.8	56334.1	69957.9	78719.1	82459.9	68105.9	40834.3	39195.8	38048	47239.7	46774	47854.7	97049	84127.8	101850	118674	108965	51341.4	49463.1	54994.7	45475.7	95586.8	81651.9	104211	32624.1	34671.2	33188.7
182	sp|Q13790|APOF_HUMAN	Apolipoprotein F OS=Homo sapiens OX=9606 GN=APOF PE=1 SV=2	7275.77	8369.7	8443.54	4565.88	2550.57	4469.97	6268.06	7910.54	6849.9	7223.22	9203.34	6482.64	5218.89	8630.85	7202.39	7231.96	9017.72	7457.88	4301.74	7178.26	8844.68	6349.43	7579.35	8603.37	8716.02	6513.81	5023.87	6655.66	4057.59	6007.87	214.746	1548.58	5526.53	5481.68	3971.25	7429.56	7359.16	6357.15	199.285	8094.72	8025.03	7085.27	5597.54	6817.65	4215.53
183	sp|P61769|B2MG_HUMAN	Beta-2-microglobulin OS=Homo sapiens OX=9606 GN=B2M PE=1 SV=1	6126.5	6734.5	7963.01	2493.99	2327.05	5169.47	6453.18	6917.32	4776.27	8110.04	4021.57	4037.54	7779.99	6835.88	4148.86	9801.13	5322.22	7511.91	9978.13	9743.32	13694.2	12916.2	13107.5	14570.5	13567.3	8127.27	9581.25	6367.48	8740.92	11733.4	7058.48	7034.86	5898.14	6013.56	6330.42	7422.58	18954.6	24135.1	15713.3	7553.59	5503.61	9357.46	10173	11590.4	9701.42
184	sp|P43251|BTD_HUMAN	Biotinidase OS=Homo sapiens OX=9606 GN=BTD PE=1 SV=2	5613	5557.29	5383.23	390.719	1899.59	1071.43	2910.69	346.579	4362.8	6070.06	5314.2	4445.88	230.067	4243.14	3640.26	5445.57	4308.57	5779.9	5003.08	4801.24	5664.57	5155.77	4529.45	5303.45	5832.14	5249.61	5337.11	5948.25	5603.88	4741.5	4700.4	6006.08	5674.6	4134.61	4479.97	6482.79	8451.66	9743.93	7006.28	9311.98	8038.68	8368.96	8428.19	8169.81	8629.4
185	sp|P01704|LV214_HUMAN	Immunoglobulin lambda variable 2-14 OS=Homo sapiens OX=9606 GN=IGLV2-14 PE=1 SV=2	38959.7	40428.2	43179.3	6560.43	6057.52	6014.81	13958.4	15312.2	16130.6	46314.8	49479.1	38711.8	22169.4	29331.2	26022.8	29975.1	32770.8	30864	18819.9	15213.3	16359.6	35467.3	33534	30912.1	22371.5	24813.5	20432.8	43701.6	50693.8	46862.3	24086.6	25286.6	21029	21847.6	22318.4	22871.2	15076.5	15855.2	13610.1	31397.8	26869.8	31326.2	71869.7	74562.6	77638.6
186	sp|O60285|NUAK1_HUMAN	NUAK family SNF1-like kinase 1 OS=Homo sapiens OX=9606 GN=NUAK1 PE=1 SV=1	152.787	196.611	196.455	203.488	252.884	556.72	184.001	216.109	280.112	400.144	174.134	268.093	247.714	356.058	208.633	99.0971	297.261	97.4465	436.723	131.524	230.271	284.991	545.006	249.84	216.311	334.898	208.032	159.202	549.5	139.134	79.253	158.999	279.552	96.4812	171.22	168.964	2034.1	1454.63	1820.5	180.31	348.134	181.983	1191.28	1806.75	2564.29
187	sp|A0A0B4J1Y8|LV949_HUMAN	Immunoglobulin lambda variable 9-49 OS=Homo sapiens OX=9606 GN=IGLV9-49 PE=1 SV=1	12832.7	16503.9	17293.2	10783.8	11601.3	10247.2	7399.34	8162.12	11658.6	9459.48	6635.81	3593.67	3369.53	3504.06	12843.2	10939.5	9386.87	9532.07	12059.4	11463.7	14149.9	1114.52	3442.38	9367.71	11880.3	12317.9	10467.4	24924.7	24658.9	21765.7	11305.1	12037.1	11880.9	11527.2	7270.59	8678.2	10068	14580.9	10308.9	13616.8	8678.73	10986.3	4517.34	5481.55	4550.77
188	tr|B7ZKJ8|B7ZKJ8_HUMAN	ITIH4 protein OS=Homo sapiens OX=9606 GN=ITIH4 PE=1 SV=1	1684.54	3284.51	966.46	1811.61	2482.25	1405.21	2068.3	2836.75	2357.9	2227.4	1681.29	1286.02	2116.88	2401.44	1248.96	487.254	1750.95	1971.74	2192.5	2323.81	1569.32	2159.19	2200.18	3576.02	240.45	1470.82	2426.35	969.583	4049.62	1122.58	648.414	1911.3	2103.01	1904.46	1405.33	2632.13	4290.15	4428.73	2088.56	5764.58	4456.58	6781.58	4539.55	4155.69	3556.42
189	tr|Q5QPP4|Q5QPP4_HUMAN	UDP-glucose 4-epimerase (Fragment) OS=Homo sapiens OX=9606 GN=GALE PE=1 SV=1	10109.1	1681.43	11291.4	7734.97	9063.91	8310.57	10627.4	11223.3	6878.5	8936.07	10298.9	719.916	16730.8	25140.1	12527.4	10152.4	15400.3	14383.3	10803.1	13347	10234.3	8377.58	8039.53	9480.92	17159.9	19295	16348.8	16618.6	8712.49	11296.7	3003.27	5207.6	6530.92	13016	10030.4	14445.1	4252.02	5734.47	3606.01	7613.97	6833.27	3940.49	10844	11845.3	15200.6

## Sheet: AS vs C
					Asymptomatic	Control
Row	Peak Name	Group	t-value	p-value	Mean 1	Mean 2	Median 1	Median 2	Sigma 1	Sigma 2	Delta	Fold Change	Log (Fold Change)
1	tr|V9GYM3|V9GYM3_HUMAN	Apolipoprotein A-II OS=Homo sapiens OX=9606 GN=APOA2 PE=1 SV=1	-5.30635	7.0938e-05	1.01086e+06	1.66781e+06	962930	1.64811e+06	250915	273844	-656952	0.606099	-0.217457
2	sp|P01008|ANT3_HUMAN	Antithrombin-III OS=Homo sapiens OX=9606 GN=SERPINC1 PE=1 SV=1	-4.5663	0.00032	431107	637076	418893	638226	112433	75299.6	-205969	0.676696	-0.169606
3	sp|P00734|THRB_HUMAN	Prothrombin OS=Homo sapiens OX=9606 GN=F2 PE=1 SV=2	-4.46676	0.00039	308855	388732	318109	387612	37351.1	38509.9	-79877.6	0.794518	-0.0998965
4	sp|P69905|HBA_HUMAN	Hemoglobin subunit alpha OS=Homo sapiens OX=9606 GN=HBA1 PE=1 SV=2	4.09786	0.00084	1.18481e+06	437450	1.13845e+06	411041	538588	96324.2	747358	2.70844	0.432719
5	sp|P08185|CBG_HUMAN	Corticosteroid-binding globulin OS=Homo sapiens OX=9606 GN=SERPINA6 PE=1 SV=1	-3.91952	0.00122	72879.4	99435.8	80108.6	93625.6	13714.4	15002.4	-26556.4	0.732929	-0.134938
6	sp|P00738|HPT_HUMAN	Haptoglobin OS=Homo sapiens OX=9606 GN=HP PE=1 SV=1	-3.80114	0.00157	4.89498e+06	6.7884e+06	4.52743e+06	6.4117e+06	796800	1.2642e+06	-1.89342e+06	0.721081	-0.142016
7	sp|P68871|HBB_HUMAN	Hemoglobin subunit beta OS=Homo sapiens OX=9606 GN=HBB PE=1 SV=2	3.79943	0.00157	1.07835e+06	422446	997396	390535	509421	93319.2	655906	2.55264	0.40699
8	tr|A0A087X1J7|A0A087X1J7_HUMAN	Glutathione peroxidase OS=Homo sapiens OX=9606 GN=GPX3 PE=1 SV=1	-3.6791	0.00203	53225.1	65955.9	54569.7	66454.2	6863.69	7788.08	-12730.9	0.806979	-0.0931377
9	sp|P01019|ANGT_HUMAN	Angiotensinogen OS=Homo sapiens OX=9606 GN=AGT PE=1 SV=1	-3.63954	0.00221	186270	263617	168944	263840	51483.4	37606.1	-77346.8	0.706594	-0.15083
10	sp|P02749|APOH_HUMAN	Beta-2-glycoprotein 1 OS=Homo sapiens OX=9606 GN=APOH PE=1 SV=3	-3.59465	0.00243	654032	829996	684448	826416	133329	61559	-175963	0.787995	-0.103477
11	sp|P02042|HBD_HUMAN	Hemoglobin subunit delta OS=Homo sapiens OX=9606 GN=HBD PE=1 SV=2	3.48842	0.00304	15457.2	6123.97	16855.8	5486.84	7812.59	1840.73	9333.27	2.52406	0.402099
12	tr|C9JF17|C9JF17_HUMAN	Apolipoprotein D (Fragment) OS=Homo sapiens OX=9606 GN=APOD PE=1 SV=1	-3.30889	0.00444	99333.8	136803	102245	146407	19074.9	28110.9	-37469.5	0.726107	-0.138999
13	tr|A0A286YEY4|A0A286YEY4_HUMAN	Immunoglobulin heavy constant gamma 2 (Fragment) OS=Homo sapiens OX=9606 GN=IGHG2 PE=1 SV=1	-3.14705	0.00623	1.58136e+06	2.63548e+06	1.20795e+06	2.68276e+06	854541	528690	-1.05412e+06	0.600027	-0.221829
14	sp|P05546|HEP2_HUMAN	Heparin cofactor 2 OS=Homo sapiens OX=9606 GN=SERPIND1 PE=1 SV=3	-3.13061	0.00645	336719	408883	339716	422942	55033	41874	-72163.2	0.823511	-0.0843305
15	sp|P19823|ITIH2_HUMAN	Inter-alpha-trypsin inhibitor heavy chain H2 OS=Homo sapiens OX=9606 GN=ITIH2 PE=1 SV=2	-3.09772	0.00691	487705	577205	461737	589937	58694.8	63779	-89500	0.844942	-0.073173
16	sp|P01599|KV117_HUMAN	Immunoglobulin kappa variable 1-17 OS=Homo sapiens OX=9606 GN=IGKV1-17 PE=1 SV=2	3.09411	0.00697	7788.89	5170.88	7491.81	5675.84	1214.98	2228.72	2618.01	1.5063	0.177911
17	tr|A0A4W8ZXM2|A0A4W8ZXM2_HUMAN	Immunoglobulin heavy variable 3-72 OS=Homo sapiens OX=9606 GN=IGHV3-72 PE=1 SV=1	-3.07499	0.00725	5620.97	7639.59	5714.97	7532	1018.8	1685.39	-2018.62	0.735768	-0.133259
18	sp|P00739|HPTR_HUMAN	Haptoglobin-related protein OS=Homo sapiens OX=9606 GN=HPR PE=2 SV=2	-3.06012	0.00748	87792.4	185096	70749	151102	31166.2	90156.8	-97303.4	0.474308	-0.32394
19	sp|P01700|LV147_HUMAN	Immunoglobulin lambda variable 1-47 OS=Homo sapiens OX=9606 GN=IGLV1-47 PE=1 SV=2	-3.04701	0.00769	55701.9	65644.2	54195.1	66051.3	8760.9	4366.84	-9942.31	0.848542	-0.0713264
20	sp|P13671|CO6_HUMAN	Complement component C6 OS=Homo sapiens OX=9606 GN=C6 PE=1 SV=3	-2.94097	0.00959	43385.1	53574.7	40955.4	52106.9	9455.95	4315.42	-10189.6	0.809806	-0.0916191
21	sp|P01591|IGJ_HUMAN	Immunoglobulin J chain OS=Homo sapiens OX=9606 GN=JCHAIN PE=1 SV=4	2.92433	0.00993	258257	216296	254874	213280	20453.4	37876.7	41960.6	1.194	0.0770029
22	sp|P29622|KAIN_HUMAN	Kallistatin OS=Homo sapiens OX=9606 GN=SERPINA4 PE=1 SV=3	-2.81781	0.01238	23040	27889.4	21368.6	28424.6	4388.17	2720.3	-4849.39	0.826121	-0.0829565
23	sp|P51884|LUM_HUMAN	Lumican OS=Homo sapiens OX=9606 GN=LUM PE=1 SV=2	-2.80741	0.01265	18149.8	22483.5	18103.2	22226.9	2445.98	3932.28	-4333.64	0.807252	-0.0929909
24	sp|P02790|HEMO_HUMAN	Hemopexin OS=Homo sapiens OX=9606 GN=HPX PE=1 SV=2	-2.72619	0.01495	5.55199e+06	6.58899e+06	5.84514e+06	6.71666e+06	918658	676972	-1.037e+06	0.842616	-0.0743701
25	sp|P00740|FA9_HUMAN	Coagulation factor IX OS=Homo sapiens OX=9606 GN=F9 PE=1 SV=2	-2.70415	0.01564	5790.08	7240.67	5643.14	7389.05	1379.69	828.421	-1450.59	0.799661	-0.0970943
26	sp|P02766|TTHY_HUMAN	Transthyretin OS=Homo sapiens OX=9606 GN=TTR PE=1 SV=1	-2.66557	0.01692	34618	48154.3	36645.2	48540.5	7162.64	13445.8	-13536.3	0.718898	-0.143333
27	tr|A0A087WW43|A0A087WW43_HUMAN	Inter-alpha-trypsin inhibitor heavy chain H3 OS=Homo sapiens OX=9606 GN=ITIH3 PE=1 SV=1	-2.65795	0.01719	52552	64104.4	53372.8	61701.4	6205.95	11467.6	-11552.4	0.819788	-0.0862987
28	tr|A0A024R6I7|A0A024R6I7_HUMAN	Alpha-1-antitrypsin OS=Homo sapiens OX=9606 GN=SERPINA1 PE=1 SV=1	-2.60035	0.01933	27453.8	62056.1	21257.8	46581.8	23453.6	32304.2	-34602.3	0.442403	-0.354182
29	tr|C9JXI5|C9JXI5_HUMAN	Transmembrane protein 198 (Fragment) OS=Homo sapiens OX=9606 GN=TMEM198 PE=1 SV=1	-2.59035	0.01972	82076	141438	81848.2	110578	12536.1	67597.4	-59362.3	0.580295	-0.236351
30	sp|P10909|CLUS_HUMAN	Clusterin OS=Homo sapiens OX=9606 GN=CLU PE=1 SV=1	-2.57491	0.02035	358066	405098	343456	401086	49402.8	23708.5	-47032.6	0.883898	-0.0535977
31	sp|P35858|ALS_HUMAN	Insulin-like growth factor-binding protein complex acid labile subunit OS=Homo sapiens OX=9606 GN=IGFALS PE=1 SV=1	-2.55392	0.02123	39147.8	48695	38002	48610	10147.9	4774.06	-9547.2	0.803939	-0.094777
32	sp|P02776|PLF4_HUMAN	Platelet factor 4 OS=Homo sapiens OX=9606 GN=PF4 PE=1 SV=2	-2.54657	0.02155	27974.5	37194.8	24616.5	37382.7	8335.84	6963.89	-9220.24	0.752109	-0.123719
33	sp|P01619|KV320_HUMAN	Immunoglobulin kappa variable 3-20 OS=Homo sapiens OX=9606 GN=IGKV3-20 PE=1 SV=2	-2.54647	0.02156	536925	638107	533519	604648	54380.4	106076	-101182	0.841434	-0.0749799
34	sp|A0A0B4J1Y8|LV949_HUMAN	Immunoglobulin lambda variable 9-49 OS=Homo sapiens OX=9606 GN=IGLV9-49 PE=1 SV=1	2.54523	0.02161	11831.3	7696.02	11601.3	9386.87	3344.07	3546.09	4135.3	1.53733	0.186767
35	tr|Q5VY30|Q5VY30_HUMAN	Retinol-binding protein OS=Homo sapiens OX=9606 GN=RBP4 PE=1 SV=2	-2.53846	0.02191	238078	311243	204368	306592	82692.2	25275	-73165.6	0.764925	-0.116381
36	sp|P01031|CO5_HUMAN	Complement C5 OS=Homo sapiens OX=9606 GN=C5 PE=1 SV=4	-2.48004	0.02464	217059	255292	202707	250882	33252.9	32145	-38233.9	0.850235	-0.0704611
37	sp|P19827|ITIH1_HUMAN	Inter-alpha-trypsin inhibitor heavy chain H1 OS=Homo sapiens OX=9606 GN=ITIH1 PE=1 SV=3	-2.36189	0.03119	266539	319543	269609	317384	33269.3	58530	-53004.4	0.834124	-0.0787692
38	sp|P01701|LV151_HUMAN	Immunoglobulin lambda variable 1-51 OS=Homo sapiens OX=9606 GN=IGLV1-51 PE=1 SV=2	2.35754	0.03146	39869.6	36152.4	39961.6	37978.4	3835.17	2768.75	3717.19	1.10282	0.0425046
39	sp|O95445|APOM_HUMAN	Apolipoprotein M OS=Homo sapiens OX=9606 GN=APOM PE=1 SV=2	-2.32976	0.03324	172615	201750	171452	195848	27389.1	25638.6	-29135	0.855589	-0.067735
40	sp|Q14520|HABP2_HUMAN	Hyaluronan-binding protein 2 OS=Homo sapiens OX=9606 GN=HABP2 PE=1 SV=1	-2.32639	0.03346	10461.4	13280.2	9846.29	13884.9	2807.32	2309.13	-2818.8	0.787745	-0.103615
41	tr|Q5STZ8|Q5STZ8_HUMAN	ATP-binding cassette sub-family F member 1 (Fragment) OS=Homo sapiens OX=9606 GN=ABCF1 PE=1 SV=9	2.31299	0.03436	166158	93570.6	180333	89578.3	91964	20157.4	72587.3	1.77575	0.249382
42	sp|P00748|FA12_HUMAN	Coagulation factor XII OS=Homo sapiens OX=9606 GN=F12 PE=1 SV=3	-2.29687	0.03546	71216.9	84772.5	70389.7	86689	12941.5	12082.8	-13555.6	0.840094	-0.075672
43	sp|P08697|A2AP_HUMAN	Alpha-2-antiplasmin OS=Homo sapiens OX=9606 GN=SERPINF2 PE=1 SV=3	-2.29479	0.03561	140700	167226	140611	160743	29888.2	17585.1	-26526	0.841376	-0.0750097
44	sp|P02750|A2GL_HUMAN	Leucine-rich alpha-2-glycoprotein OS=Homo sapiens OX=9606 GN=LRG1 PE=1 SV=2	-2.23107	0.04034	134378	157396	138615	147623	25098.4	18112.2	-23018.1	0.853756	-0.0686661
45	sp|P01011|AACT_HUMAN	Alpha-1-antichymotrypsin OS=Homo sapiens OX=9606 GN=SERPINA3 PE=1 SV=2	-2.21288	0.04179	655369	782285	628299	804130	126375	116764	-126916	0.837763	-0.076879
46	tr|E9PFZ2|E9PFZ2_HUMAN	Ceruloplasmin OS=Homo sapiens OX=9606 GN=CP PE=1 SV=1	-2.2057	0.04238	4414.61	7701.61	4297.44	6243.9	1578.51	4182.73	-3286.99	0.573207	-0.241688
47	sp|P01704|LV214_HUMAN	Immunoglobulin lambda variable 2-14 OS=Homo sapiens OX=9606 GN=IGLV2-14 PE=1 SV=2	-2.19274	0.04345	20733.5	33959.9	15312.2	30864	15625.6	9126.79	-13226.4	0.610528	-0.214294
48	sp|P02647|APOA1_HUMAN	Apolipoprotein A-I OS=Homo sapiens OX=9606 GN=APOA1 PE=1 SV=1	-2.19258	0.04347	3.49225e+07	3.89171e+07	3.57385e+07	3.85481e+07	3.4947e+06	4.20252e+06	-3.99468e+06	0.897354	-0.0470361
49	sp|P20742|PZP_HUMAN	Pregnancy zone protein OS=Homo sapiens OX=9606 GN=PZP PE=1 SV=4	-2.14955	0.04723	18349.4	42405	20339.4	38338.9	9789.02	32114.2	-24055.6	0.432718	-0.363795
50	tr|A0A286YFJ8|A0A286YFJ8_HUMAN	Immunoglobulin heavy constant gamma 4 (Fragment) OS=Homo sapiens OX=9606 GN=IGHG4 PE=1 SV=1	2.08781	0.05316	67536.5	45432.3	58097.5	48072.2	28077.1	14848.8	22104.2	1.48653	0.172173
51	sp|P02768|ALBU_HUMAN	Albumin OS=Homo sapiens OX=9606 GN=ALB PE=1 SV=2	2.05681	0.05639	1.48723e+08	1.35473e+08	1.44942e+08	1.35749e+08	1.4216e+07	1.3093e+07	1.32504e+07	1.09781	0.0405265
52	tr|B4DPQ0|B4DPQ0_HUMAN	Complement subcomponent C1r OS=Homo sapiens OX=9606 GN=C1R PE=1 SV=1	-2.04822	0.05732	63751.2	71046.1	62059.8	70321.6	5375.93	9233.74	-7294.88	0.897322	-0.0470518
53	sp|P0DJI8|SAA1_HUMAN	Serum amyloid A-1 protein OS=Homo sapiens OX=9606 GN=SAA1 PE=1 SV=1	-2.04679	0.05747	7206.59	10184.4	6895.91	9390.88	2368.41	3666.15	-2977.83	0.707609	-0.150207
54	sp|P08519|APOA_HUMAN	Apolipoprotein(a) OS=Homo sapiens OX=9606 GN=LPA PE=1 SV=1	-2.0219	0.06024	17786.8	22569.1	16308.5	23202.5	4049.49	5826.7	-4782.25	0.788106	-0.103415
55	sp|P55056|APOC4_HUMAN	Apolipoprotein C-IV OS=Homo sapiens OX=9606 GN=APOC4 PE=1 SV=1	-1.99475	0.06339	9433.77	12646.2	10598.3	12580.5	3215.86	3605.56	-3212.43	0.745977	-0.127275
56	sp|A0A0C4DH43|HV70D_HUMAN	Immunoglobulin heavy variable 2-70D OS=Homo sapiens OX=9606 GN=IGHV2-70D PE=3 SV=1	-1.96655	0.06683	1951.98	2687.75	2136.48	2309.23	763.872	822.39	-735.766	0.726252	-0.138913
57	sp|P01023|A2MG_HUMAN	Alpha-2-macroglobulin OS=Homo sapiens OX=9606 GN=A2M PE=1 SV=3	-1.96538	0.06698	5.40078e+06	6.06958e+06	5.64607e+06	6.19625e+06	652132	785434	-668800	0.889811	-0.0507022
58	sp|P0DTE1|HV383_HUMAN	Probable non-functional immunoglobulin heavy variable 3-38-3 OS=Homo sapiens OX=9606 GN=IGHV3-38-3 PE=5 SV=1	-1.95591	0.06817	2969.38	7368.55	2069.89	3346.95	2411.49	6301.87	-4399.17	0.40298	-0.394716
59	sp|P04211|LV743_HUMAN	Immunoglobulin lambda variable 7-43 OS=Homo sapiens OX=9606 GN=IGLV7-43 PE=3 SV=2	-1.91195	0.07396	27638.9	37871.9	32929.8	41065.5	13784.3	8233.8	-10232.9	0.729801	-0.136795
60	sp|P02775|CXCL7_HUMAN	Platelet basic protein OS=Homo sapiens OX=9606 GN=PPBP PE=1 SV=3	-1.91038	0.07418	117220	143689	132186	142905	38085.9	16651.1	-26469.4	0.815787	-0.0884234
61	sp|Q08380|LG3BP_HUMAN	Galectin-3-binding protein OS=Homo sapiens OX=9606 GN=LGALS3BP PE=1 SV=1	-1.88229	0.07811	20062.9	27485.5	16315	27796.9	11479.4	2859.5	-7422.59	0.729945	-0.13671
62	sp|P01042|KNG1_HUMAN	Kininogen-1 OS=Homo sapiens OX=9606 GN=KNG1 PE=1 SV=2	-1.86739	0.08028	813711	945227	814703	938499	185430	101273	-131516	0.860863	-0.0650661
63	sp|P0DP09|KV113_HUMAN	Immunoglobulin kappa variable 1-13 OS=Homo sapiens OX=9606 GN=IGKV1-13 PE=3 SV=1	-1.84388	0.0838	516.063	1290.42	381.061	634.618	341.357	1212.75	-774.354	0.39992	-0.398027
64	sp|P06312|KV401_HUMAN	Immunoglobulin kappa variable 4-1 OS=Homo sapiens OX=9606 GN=IGKV4-1 PE=1 SV=1	1.82339	0.08698	339224	276856	345669	282509	95050.5	38662.9	62367.7	1.22527	0.0882321
65	sp|A0A0J9YXX1|HV5X1_HUMAN	Immunoglobulin heavy variable 5-10-1 OS=Homo sapiens OX=9606 GN=IGHV5-10-1 PE=3 SV=1	1.81943	0.08761	49397.1	38516	52334.4	45675.5	9290.66	15348.6	10881.1	1.28251	0.10806
66	sp|P02763|A1AG1_HUMAN	Alpha-1-acid glycoprotein 1 OS=Homo sapiens OX=9606 GN=ORM1 PE=1 SV=1	-1.8144	0.08841	1.67013e+06	2.08927e+06	1.88356e+06	1.87811e+06	440277	535190	-419138	0.799385	-0.0972439
67	sp|O75636|FCN3_HUMAN	Ficolin-3 OS=Homo sapiens OX=9606 GN=FCN3 PE=1 SV=2	-1.78975	0.09244	28668.6	42192.8	25474.7	41354.6	17240.6	14719.5	-13524.2	0.679467	-0.167832
68	tr|H0YAC1|H0YAC1_HUMAN	Plasma kallikrein (Fragment) OS=Homo sapiens OX=9606 GN=KLKB1 PE=1 SV=1	-1.78944	0.09249	86839	100489	93057.8	104715	17482.3	14768	-13650.5	0.86416	-0.0634057
69	sp|P13645|K1C10_HUMAN	Keratin, type I cytoskeletal 10 OS=Homo sapiens OX=9606 GN=KRT10 PE=1 SV=6	-1.78864	0.09262	2929.45	4601.64	2511.12	5068	1106.64	2577.13	-1672.19	0.636609	-0.196127
70	sp|P09871|C1S_HUMAN	Complement C1s subcomponent OS=Homo sapiens OX=9606 GN=C1S PE=1 SV=1	-1.7344	0.10207	76214	90504.4	82511.5	85703.4	20040.2	14469.6	-14290.3	0.842104	-0.0746345
71	sp|P07360|CO8G_HUMAN	Complement component C8 gamma chain OS=Homo sapiens OX=9606 GN=C8G PE=1 SV=3	1.73296	0.10233	27623.4	22101.9	26609.9	25022.3	5426.04	7869.04	5521.48	1.24982	0.096847
72	tr|A0A4W9A917|A0A4W9A917_HUMAN	Immunoglobulin heavy constant gamma 3 (Fragment) OS=Homo sapiens OX=9606 GN=IGHG3 PE=1 SV=1	-1.72033	0.10465	996170	1.36058e+06	1.00411e+06	1.23549e+06	419345	477467	-364407	0.732168	-0.13539
73	tr|Q5QPP4|Q5QPP4_HUMAN	UDP-glucose 4-epimerase (Fragment) OS=Homo sapiens OX=9606 GN=GALE PE=1 SV=1	-1.71207	0.10619	8546.73	12698.8	9063.91	12527.4	3007.6	6624.8	-4152.07	0.673034	-0.171963
74	sp|A0A0C4DH25|KVD20_HUMAN	Immunoglobulin kappa variable 3D-20 OS=Homo sapiens OX=9606 GN=IGKV3D-20 PE=3 SV=1	-1.70065	0.10836	57184.5	64242.8	57685.8	63595.2	9557.63	7980.13	-7058.33	0.89013	-0.0505464
75	sp|A0A0B4J1X8|HV343_HUMAN	Immunoglobulin heavy variable 3-43 OS=Homo sapiens OX=9606 GN=IGHV3-43 PE=3 SV=1	1.69813	0.10884	7969.22	6416.97	7476.02	6564.49	2445.88	1240.06	1552.25	1.2419	0.0940857
76	sp|A0A0C4DH68|KV224_HUMAN	Immunoglobulin kappa variable 2-24 OS=Homo sapiens OX=9606 GN=IGKV2-24 PE=3 SV=1	1.63661	0.12123	14913.6	11753.8	13869.2	12182.5	4730.7	3342.06	3159.83	1.26883	0.103405
77	tr|A0A075B7D0|A0A075B7D0_HUMAN	Immunoglobulin heavy variable 1/OR15-1 (non-functional) (Fragment) OS=Homo sapiens OX=9606 GN=IGHV1OR15-1 PE=1 SV=1	-1.62302	0.12412	44752.4	58933.6	44741.7	63970.6	13721	22334.6	-14181.2	0.75937	-0.119547
78	sp|P02649|APOE_HUMAN	Apolipoprotein E OS=Homo sapiens OX=9606 GN=APOE PE=1 SV=1	1.62045	0.12468	382818	340900	369469	318766	56145.5	53573.9	41918	1.12296	0.0503654
79	sp|P04114|APOB_HUMAN	Apolipoprotein B-100 OS=Homo sapiens OX=9606 GN=APOB PE=1 SV=2	-1.61949	0.12488	882613	1.0412e+06	767145	1.08235e+06	260362	136078	-158591	0.847685	-0.0717654
80	sp|P01024|CO3_HUMAN	Complement C3 OS=Homo sapiens OX=9606 GN=C3 PE=1 SV=2	-1.55844	0.13869	2.55279e+06	2.94e+06	2.4405e+06	3.11969e+06	528408	525730	-387216	0.868294	-0.0613332
81	sp|P01780|HV307_HUMAN	Immunoglobulin heavy variable 3-7 OS=Homo sapiens OX=9606 GN=IGHV3-7 PE=1 SV=2	1.53083	0.14534	71052.3	44696.1	55333.8	43824.3	39979.9	32702.1	26356.2	1.58968	0.201309
82	sp|O43866|CD5L_HUMAN	CD5 antigen-like OS=Homo sapiens OX=9606 GN=CD5L PE=1 SV=1	1.52846	0.14593	98510.8	88160.2	96020.1	90225.2	12240.6	16214.1	10350.6	1.11741	0.0482113
83	sp|Q13790|APOF_HUMAN	Apolipoprotein F OS=Homo sapiens OX=9606 GN=APOF PE=1 SV=2	-1.52258	0.14738	6300.44	7518.76	6849.9	7231.96	2035.38	1272.68	-1218.33	0.837962	-0.0767758
84	sp|P01880|IGHD_HUMAN	Immunoglobulin heavy constant delta OS=Homo sapiens OX=9606 GN=IGHD PE=1 SV=3	-1.50038	0.15299	42949.2	59998.3	37644.3	53532.5	28550.6	18626.5	-17049	0.715842	-0.145183
85	tr|A0A075B7B8|A0A075B7B8_HUMAN	Immunoglobulin heavy variable 3/OR16-12 (non-functional) (Fragment) OS=Homo sapiens OX=9606 GN=IGHV3OR16-12 PE=1 SV=1	1.4951	0.15435	60008.9	51199.5	62731.3	52510.7	8015.76	15754.5	8809.33	1.17206	0.0689494
86	sp|P25311|ZA2G_HUMAN	Zinc-alpha-2-glycoprotein OS=Homo sapiens OX=9606 GN=AZGP1 PE=1 SV=2	-1.49321	0.15484	295190	338000	306353	326180	75923.9	40410.5	-42809.6	0.873344	-0.0588145
87	sp|A0A0C4DH35|HV335_HUMAN	Probable non-functional immunoglobulin heavy variable 3-35 OS=Homo sapiens OX=9606 GN=IGHV3-35 PE=5 SV=1	1.49116	0.15537	42734	38492.9	40619.9	37850.9	6134.46	5930.7	4241.14	1.11018	0.0453934
88	sp|P00450|CERU_HUMAN	Ceruloplasmin OS=Homo sapiens OX=9606 GN=CP PE=1 SV=1	-1.48384	0.15728	159746	193066	146241	195001	37402.4	56028.7	-33320.1	0.827416	-0.0822759
89	sp|P43652|AFAM_HUMAN	Afamin OS=Homo sapiens OX=9606 GN=AFM PE=1 SV=1	-1.47681	0.15914	294259	345508	284079	342902	84646.7	60609.4	-51249.3	0.85167	-0.0697288
90	sp|P01602|KV105_HUMAN	Immunoglobulin kappa variable 1-5 OS=Homo sapiens OX=9606 GN=IGKV1-5 PE=1 SV=2	1.4373	0.1699	10729.2	8978.49	11114.8	8578.43	2673.52	2491.11	1750.73	1.19499	0.077365
91	sp|P43251|BTD_HUMAN	Biotinidase OS=Homo sapiens OX=9606 GN=BTD PE=1 SV=2	-1.40434	0.17933	3059.48	4386.41	2910.69	4445.88	2226.54	1754.32	-1326.93	0.697491	-0.156461
92	sp|P07357|CO8A_HUMAN	Complement component C8 alpha chain OS=Homo sapiens OX=9606 GN=C8A PE=1 SV=2	-1.37913	0.18683	54037.6	60598.5	54755.9	57869	10439.2	9731.91	-6560.9	0.891732	-0.0497658
93	tr|B0YIW2|B0YIW2_HUMAN	Apolipoprotein C-III OS=Homo sapiens OX=9606 GN=APOC3 PE=1 SV=1	-1.357	0.19362	1.01266e+06	1.2122e+06	840676	1.2426e+06	381002	222373	-199546	0.835385	-0.0781132
94	sp|P06727|APOA4_HUMAN	Apolipoprotein A-IV OS=Homo sapiens OX=9606 GN=APOA4 PE=1 SV=4	-1.33527	0.20048	614562	712033	572992	718825	197351	94922.4	-97471.1	0.863109	-0.0639345
95	sp|P04275|VWF_HUMAN	von Willebrand factor OS=Homo sapiens OX=9606 GN=VWF PE=1 SV=4	-1.33096	0.20186	16619.7	20260.8	17595.1	20869.7	4660.67	6755.13	-3641.04	0.820291	-0.086032
96	sp|P00747|PLMN_HUMAN	Plasminogen OS=Homo sapiens OX=9606 GN=PLG PE=1 SV=2	-1.3305	0.20201	430042	480417	422818	483755	56870.8	98323.9	-50375.5	0.895142	-0.048108
97	tr|B7ZKJ8|B7ZKJ8_HUMAN	ITIH4 protein OS=Homo sapiens OX=9606 GN=ITIH4 PE=1 SV=1	1.32313	0.20439	2099.73	1685.77	2068.3	1750.95	723.095	598.382	413.953	1.24556	0.0953637
98	sp|A0A0C4DH34|HV428_HUMAN	Immunoglobulin heavy variable 4-28 OS=Homo sapiens OX=9606 GN=IGHV4-28 PE=3 SV=1	1.31896	0.20575	32943	30599.7	34953.1	30306.2	4810.59	2294.63	2343.27	1.07658	0.0320456
99	tr|A0A286YEY5|A0A286YEY5_HUMAN	Immunoglobulin heavy constant alpha 2 (Fragment) OS=Homo sapiens OX=9606 GN=IGHA2 PE=1 SV=1	-1.31234	0.20792	2405.03	4364.75	1382.46	3516.32	2268.87	3862.87	-1959.72	0.551013	-0.258838
100	sp|P15169|CBPN_HUMAN	Carboxypeptidase N catalytic chain OS=Homo sapiens OX=9606 GN=CPN1 PE=1 SV=1	-1.3036	0.21081	27347.8	30959.6	27787.5	29235.2	5647.69	6098.49	-3611.81	0.883338	-0.0538732
101	tr|A0A087WSY5|A0A087WSY5_HUMAN	Carboxypeptidase B2 OS=Homo sapiens OX=9606 GN=CPB2 PE=1 SV=1	-1.28877	0.2158	22587.4	25785.1	24526.9	25457.8	6536.95	3560.47	-3197.75	0.875985	-0.0575034
102	tr|C9JEU5|C9JEU5_HUMAN	Fibrinogen gamma chain OS=Homo sapiens OX=9606 GN=FGG PE=1 SV=1	-1.2719	0.22159	3935.05	5060.09	3800.75	4592.66	886.631	2501.13	-1125.05	0.777663	-0.109209
103	sp|P0DJI9|SAA2_HUMAN	Serum amyloid A-2 proteincur OS=Homo sapiens OX=9606 GN=SAA2 PE=1 SV=1	-1.2503	0.22917	3743	4700.32	3401.08	4271.87	1422.35	1803.68	-957.325	0.796328	-0.0989081
104	sp|P04004|VTNC_HUMAN	Vitronectin OS=Homo sapiens OX=9606 GN=VTN PE=1 SV=1	-1.2453	0.23095	480925	535188	463554	503861	102952	80559.5	-54263.7	0.898608	-0.0464296
105	sp|P59666|DEF3_HUMAN	Neutrophil defensin 3 OS=Homo sapiens OX=9606 GN=DEFA3 PE=1 SV=1	-1.20826	0.2445	4726.14	5968.22	5580.27	5943.51	2144.19	2216.6	-1242.08	0.791884	-0.101338
106	sp|P23083|HV102_HUMAN	Immunoglobulin heavy variable 1-2 OS=Homo sapiens OX=9606 GN=IGHV1-2 PE=1 SV=2	1.18419	0.25363	8035.36	6849.52	7847.54	7310.99	2429.46	1767.11	1185.83	1.17313	0.0693448
107	sp|P01834|IGKC_HUMAN	Immunoglobulin kappa constant OS=Homo sapiens OX=9606 GN=IGKC PE=1 SV=2	-1.17037	0.25899	1.14474e+07	1.20789e+07	1.14814e+07	1.17949e+07	627563	1.49206e+06	-631480	0.94772	-0.0233197
108	sp|P19652|A1AG2_HUMAN	Alpha-1-acid glycoprotein 2 OS=Homo sapiens OX=9606 GN=ORM2 PE=1 SV=2	-1.15291	0.26588	1.09359e+06	1.17692e+06	1.16972e+06	1.21189e+06	178752	122736	-83329.6	0.929197	-0.0318924
109	sp|P02747|C1QC_HUMAN	Complement C1q subcomponent subunit C OS=Homo sapiens OX=9606 GN=C1QC PE=1 SV=3	-1.13327	0.2738	99268.9	109776	97874.8	108906	24742.3	12705.3	-10506.8	0.904289	-0.0436929
110	sp|P04264|K2C1_HUMAN	Keratin, type II cytoskeletal 1 OS=Homo sapiens OX=9606 GN=KRT1 PE=1 SV=6	-1.1073	0.28453	13003.7	19382.8	4415.42	17321.8	12152	12289	-6379.04	0.670891	-0.173348
111	tr|B4E1Z4|B4E1Z4_HUMAN	C3/C5 convertase OS=Homo sapiens OX=9606 PE=1 SV=1	-1.10132	0.28705	454961	502456	492692	523317	89232.3	93680.7	-47495.2	0.905474	-0.0431241
112	sp|P0DP02|HVC33_HUMAN	Immunoglobulin heavy variable 3-30-3 OS=Homo sapiens OX=9606 GN=IGHV3-30-3 PE=3 SV=1	-1.08545	0.29381	7791.81	8920.41	7556.84	9199.69	2363.08	2036.06	-1128.59	0.873482	-0.0587461
113	sp|P08603|CFAH_HUMAN	Complement factor H OS=Homo sapiens OX=9606 GN=CFH PE=1 SV=4	-1.07971	0.29628	397335	432367	402430	432552	86004.5	45583.1	-35032.2	0.918976	-0.0366959
114	sp|P05155|IC1_HUMAN	Plasma protease C1 inhibitor OS=Homo sapiens OX=9606 GN=SERPING1 PE=1 SV=2	1.07504	0.2983	719641	586124	702146	552714	176793	327979	133517	1.2278	0.0891266
115	sp|P18428|LBP_HUMAN	Lipopolysaccharide-binding protein OS=Homo sapiens OX=9606 GN=LBP PE=1 SV=3	-1.04631	0.31097	14785.9	16569.3	14486.7	16288.8	2751.25	4310.11	-1783.39	0.892368	-0.0494562
116	tr|K7ER74|K7ER74_HUMAN	Apolipoprotein C-II OS=Homo sapiens OX=9606 GN=APOC4-APOC2 PE=1 SV=1	-1.033	0.31697	163413	180492	147453	197177	35894.9	34233.4	-17079.7	0.905372	-0.043173
117	tr|A0A0G2JMB2|A0A0G2JMB2_HUMAN	Immunoglobulin heavy constant alpha 2 (Fragment) OS=Homo sapiens OX=9606 GN=IGHA2 PE=1 SV=1	-1.02869	0.31893	13324.4	17945.5	10076.2	15093.5	9276.25	9775.96	-4621.08	0.742493	-0.129307
118	sp|O14791|APOL1_HUMAN	Apolipoprotein L1 OS=Homo sapiens OX=9606 GN=APOL1 PE=1 SV=5	-1.00943	0.32779	23419.3	29084.3	23955.2	33395.2	12007.4	11801.7	-5665	0.805222	-0.0940846
119	sp|P01782|HV309_HUMAN	Immunoglobulin heavy variable 3-9 OS=Homo sapiens OX=9606 GN=IGHV3-9 PE=1 SV=2	-1.00346	0.33057	27697.8	33116	30999.8	40134.7	8184.8	13978.5	-5418.16	0.836388	-0.077592
120	sp|P61769|B2MG_HUMAN	Beta-2-microglobulin OS=Homo sapiens OX=9606 GN=B2M PE=1 SV=1	-0.999755	0.33231	5440.14	6396.57	6126.5	6835.88	1955.91	2100.29	-956.428	0.850478	-0.0703369
121	sp|P02743|SAMP_HUMAN	Serum amyloid P-component OS=Homo sapiens OX=9606 GN=APCS PE=1 SV=2	-0.982011	0.34071	115469	131170	114954	128350	43850.5	19440.2	-15701.2	0.880299	-0.05537
122	sp|P02748|CO9_HUMAN	Complement component C9 OS=Homo sapiens OX=9606 GN=C9 PE=1 SV=2	-0.964823	0.34899	147934	160377	135685	162184	31728.3	22143.3	-12443.4	0.922412	-0.0350752
123	sp|P02765|FETUA_HUMAN	Alpha-2-HS-glycoprotein OS=Homo sapiens OX=9606 GN=AHSG PE=1 SV=2	-0.958465	0.35209	1.28986e+06	1.40442e+06	1.38303e+06	1.41181e+06	279244	224906	-114553	0.918434	-0.0369523
124	tr|B1AKG0|B1AKG0_HUMAN	Complement factor H-related protein 1 OS=Homo sapiens OX=9606 GN=CFHR1 PE=1 SV=1	-0.908209	0.37724	5590.03	6448.2	5462.57	6642.79	1105.43	2610.29	-858.169	0.866913	-0.0620243
125	sp|P04433|KV311_HUMAN	Immunoglobulin kappa variable 3-11 OS=Homo sapiens OX=9606 GN=IGKV3-11 PE=1 SV=1	-0.862182	0.40133	343986	362697	342165	343654	40178.3	51227.1	-18710.5	0.948413	-0.0230025
126	sp|P02787|TRFE_HUMAN	Serotransferrin OS=Homo sapiens OX=9606 GN=TF PE=1 SV=3	-0.838708	0.41399	1.62664e+07	1.75416e+07	1.55182e+07	1.74336e+07	3.6011e+06	2.7991e+06	-1.27512e+06	0.927309	-0.0327757
127	tr|D6R934|D6R934_HUMAN	Complement C1q subcomponent subunit B OS=Homo sapiens OX=9606 GN=C1QB PE=1 SV=1	0.835466	0.41576	109366	99429.6	113651	99512.8	31615.6	16540.6	9936.78	1.09994	0.0413681
128	tr|G3V2W1|G3V2W1_HUMAN	Protein Z-dependent protease inhibitor OS=Homo sapiens OX=9606 GN=SERPINA10 PE=1 SV=1	0.77856	0.4476	1720.68	1437.38	1591.16	1578.57	841.547	695.322	283.302	1.1971	0.0781292
129	sp|P01766|HV313_HUMAN	Immunoglobulin heavy variable 3-13 OS=Homo sapiens OX=9606 GN=IGHV3-13 PE=1 SV=2	0.76712	0.45418	8273.95	7779.83	7600.72	7429.17	1631.51	1035.49	494.119	1.06351	0.0267427
130	sp|P01714|LV319_HUMAN	Immunoglobulin lambda variable 3-19 OS=Homo sapiens OX=9606 GN=IGLV3-19 PE=1 SV=2	0.757448	0.45979	26626.4	24832.9	26952.2	26401.6	3199.07	6342.15	1793.46	1.07222	0.0302844
131	sp|P04432|KVD39_HUMAN	Immunoglobulin kappa variable 1D-39 OS=Homo sapiens OX=9606 GN=IGKV1D-39 PE=3 SV=2	0.755545	0.4609	37166.7	34161.6	38221.3	30949.8	8024.15	8831.3	3005.12	1.08797	0.0366161
132	sp|P0DOY2|IGLC2_HUMAN	Immunoglobulin lambda constant 2 OS=Homo sapiens OX=9606 GN=IGLC2 PE=1 SV=1	0.742641	0.46846	25048.3	22131.7	24870.7	22596.5	7141.34	9371.18	2916.62	1.13178	0.0537638
133	sp|P10643|CO7_HUMAN	Complement component C7 OS=Homo sapiens OX=9606 GN=C7 PE=1 SV=2	0.712324	0.48652	78153.8	74066.3	77323.4	69237.6	11910	12429.5	4087.44	1.05519	0.0233291
134	sp|P36955|PEDF_HUMAN	Pigment epithelium-derived factor OS=Homo sapiens OX=9606 GN=SERPINF1 PE=1 SV=4	-0.708975	0.48854	68997.5	74741.4	58784.6	74955.4	21798.4	10750	-5743.88	0.92315	-0.0347277
135	sp|P22792|CPN2_HUMAN	Carboxypeptidase N subunit 2 OS=Homo sapiens OX=9606 GN=CPN2 PE=1 SV=3	-0.70185	0.49286	102945	108138	99115.1	103134	16217.4	15160.7	-5193.74	0.951971	-0.0213762
136	sp|P80748|LV321_HUMAN	Immunoglobulin lambda variable 3-21 OS=Homo sapiens OX=9606 GN=IGLV3-21 PE=1 SV=2	-0.673105	0.51049	29171.5	32358.7	25580.5	31780	12697.1	6369.31	-3187.17	0.901505	-0.0450319
137	tr|A0A182DWH7|A0A182DWH7_HUMAN	Selenoprotein P (Fragment) OS=Homo sapiens OX=9606 GN=SELENOP PE=1 SV=1	0.667642	0.51388	3187.67	2354.6	2379	1799.12	3028.1	2200.77	833.076	1.35381	0.131557
138	tr|A0A096LPE2|A0A096LPE2_HUMAN	SAA2-SAA4 readthrough OS=Homo sapiens OX=9606 GN=SAA2-SAA4 PE=3 SV=1	-0.653712	0.52258	69361.9	74230.5	64741.2	65172.5	12454.8	18549.6	-4868.63	0.934412	-0.0294616
139	sp|P27169|PON1_HUMAN	Serum paraoxonase/arylesterase 1 OS=Homo sapiens OX=9606 GN=PON1 PE=1 SV=3	0.639	0.53186	216457	202615	185686	202144	60332.3	24154.9	13842.5	1.06832	0.028701
140	sp|A0A0C4DH69|KV109_HUMAN	Immunoglobulin kappa variable 1-9 OS=Homo sapiens OX=9606 GN=IGKV1-9 PE=3 SV=1	0.607677	0.55193	30078	28137.9	31644.6	30114.1	6994.25	6543.75	1940.13	1.06895	0.0289578
141	tr|E9PHK0|E9PHK0_HUMAN	Tetranectin OS=Homo sapiens OX=9606 GN=CLEC3B PE=1 SV=1	-0.605625	0.55326	11052.9	11596.2	10499.7	11629.7	2505.3	982.574	-543.264	0.953152	-0.020838
142	sp|A0A0C4DH33|HV124_HUMAN	Immunoglobulin heavy variable 1-24 OS=Homo sapiens OX=9606 GN=IGHV1-24 PE=3 SV=1	0.589279	0.5639	1065.01	923.295	860.518	837.17	538.706	479.927	141.718	1.15349	0.0620144
143	tr|A0A0J9YY99|A0A0J9YY99_HUMAN	Ig-like domain-containing protein (Fragment) OS=Homo sapiens OX=9606 PE=1 SV=1	-0.567685	0.57813	87194.1	90412.8	87780.7	86037.2	8905.37	14492.4	-3218.75	0.964399	-0.015743
144	tr|A0A0B4J231|A0A0B4J231_HUMAN	Immunoglobulin lambda-like polypeptide 5 OS=Homo sapiens OX=9606 GN=IGLL5 PE=1 SV=1	-0.558341	0.58434	546650	587163	517518	602886	124465	178582	-40512.7	0.931003	-0.0310491
145	sp|P01742|HV169_HUMAN	Immunoglobulin heavy variable 1-69 OS=Homo sapiens OX=9606 GN=IGHV1-69 PE=1 SV=2	-0.549438	0.59029	11569.8	12986.7	9128	11536.2	5701.47	5229.45	-1416.91	0.890895	-0.0501736
146	sp|O75882|ATRN_HUMAN	Attractin OS=Homo sapiens OX=9606 GN=ATRN PE=1 SV=2	0.542041	0.59526	3187.47	2993.28	3259.47	3066.72	911.519	569.448	194.191	1.06488	0.0272988
147	sp|P05543|THBG_HUMAN	Thyroxine-binding globulin OS=Homo sapiens OX=9606 GN=SERPINA7 PE=1 SV=2	0.535967	0.59935	17400.2	15689.8	18041.2	17841.2	8207.07	4929.22	1710.37	1.10901	0.0449361
148	sp|A0A0B4J1V2|HV226_HUMAN	Immunoglobulin heavy variable 2-26 OS=Homo sapiens OX=9606 GN=IGHV2-26 PE=3 SV=1	0.534445	0.60038	17060.6	16169.2	16946.6	17108	3307.06	3754.95	891.389	1.05513	0.0233055
149	sp|P04430|KV116_HUMAN	Immunoglobulin kappa variable 1-16 OS=Homo sapiens OX=9606 GN=IGKV1-16 PE=1 SV=2	-0.523528	0.60778	2769.43	3110.44	2477.88	3504.57	1316.26	1444.29	-341.009	0.890366	-0.0504313
150	tr|V9GYE7|V9GYE7_HUMAN	Complement factor H-related protein 2 OS=Homo sapiens OX=9606 GN=CFHR2 PE=1 SV=1	-0.513355	0.61472	5150.13	5654.11	5854.94	5981.56	1714.67	2394.61	-503.98	0.910865	-0.0405461
151	tr|A0A5H1ZRS2|A0A5H1ZRS2_HUMAN	Immunoglobulin kappa variable 2D-28 OS=Homo sapiens OX=9606 GN=IGKV2D-28 PE=1 SV=1	-0.483959	0.63497	195475	201325	210840	200388	24531.4	26709.8	-5850.38	0.970941	-0.0128073
152	sp|P01717|LV325_HUMAN	Immunoglobulin lambda variable 3-25 OS=Homo sapiens OX=9606 GN=IGLV3-25 PE=1 SV=2	0.472713	0.6428	37530.8	34907.1	33104.2	38087.6	13022.1	10375.9	2623.62	1.07516	0.0314731
153	sp|A0A0C4DH31|HV118_HUMAN	Immunoglobulin heavy variable 1-18 OS=Homo sapiens OX=9606 GN=IGHV1-18 PE=3 SV=1	0.465133	0.6481	9859.56	9332.35	8571.64	9209.04	3051.91	1499.5	527.212	1.05649	0.0238666
154	sp|P04196|HRG_HUMAN	Histidine-rich glycoprotein OS=Homo sapiens OX=9606 GN=HRG PE=1 SV=1	-0.458261	0.65293	415218	434232	357099	433489	112395	53476.4	-19013.1	0.956214	-0.0194447
155	tr|K7ERI9|K7ERI9_HUMAN	Apolipoprotein C-I (Fragment) OS=Homo sapiens OX=9606 GN=APOC1 PE=1 SV=1	-0.453197	0.65649	185354	194503	194264	184110	41823.6	43796.3	-9148.29	0.952966	-0.0209227
156	sp|P06331|HV434_HUMAN	Immunoglobulin heavy variable 4-34 OS=Homo sapiens OX=9606 GN=IGHV4-34 PE=1 SV=2	-0.4515	0.65769	160575	167017	146423	167612	36147.8	22918.4	-6441.53	0.961432	-0.0170815
157	tr|A0A2Q2TTZ9|A0A2Q2TTZ9_HUMAN	Immunoglobulin kappa variable 1-33 OS=Homo sapiens OX=9606 GN=IGKV1D-33 PE=1 SV=1	0.403701	0.69178	17022.7	16299.4	18213.9	17927.4	4376.63	3119.79	723.264	1.04437	0.0188559
158	sp|P0C0L4|CO4A_HUMAN	Complement C4-A OS=Homo sapiens OX=9606 GN=C4A PE=1 SV=2	-0.398654	0.69542	156440	162856	152533	159507	37115.8	30887.4	-6416.57	0.9606	-0.0174575
159	sp|P02751|FINC_HUMAN	Fibronectin OS=Homo sapiens OX=9606 GN=FN1 PE=1 SV=5	-0.396878	0.6967	417079	438529	370839	468128	131329	95086.9	-21449.7	0.951087	-0.0217797
160	sp|P04217|A1BG_HUMAN	Alpha-1B-glycoprotein OS=Homo sapiens OX=9606 GN=A1BG PE=1 SV=4	-0.387246	0.70368	711424	734616	681058	688582	135813	117626	-23192.1	0.96843	-0.0139319
161	sp|P06396|GELS_HUMAN	Gelsolin OS=Homo sapiens OX=9606 GN=GSN PE=1 SV=1	-0.375432	0.71227	219667	226277	222027	230535	48902.8	19960.5	-6610.06	0.970788	-0.0128757
162	tr|A0A140TA29|A0A140TA29_HUMAN	C4a anaphylatoxin OS=Homo sapiens OX=9606 GN=C4B PE=1 SV=1	-0.363465	0.72102	65013.3	67002.8	64599	65504.2	10157.1	12903.4	-1989.54	0.970307	-0.013091
163	sp|A0A0C4DH36|HV338_HUMAN	Probable non-functional immunoglobulin heavy variable 3-38 OS=Homo sapiens OX=9606 GN=IGHV3-38 PE=5 SV=1	0.360339	0.72331	3661.07	3410.7	4311.1	3750.64	1361.53	1578.39	250.373	1.07341	0.0307649
164	sp|P02760|AMBP_HUMAN	Protein AMBP OS=Homo sapiens OX=9606 GN=AMBP PE=1 SV=1	-0.356256	0.7263	191929	198367	194563	187931	41088.4	35365.7	-6437.84	0.967546	-0.0143285
165	sp|P20851|C4BPB_HUMAN	C4b-binding protein beta chain OS=Homo sapiens OX=9606 GN=C4BPB PE=1 SV=1	-0.340829	0.73767	30029	30910.9	28289.2	30765.7	6245.56	4609.95	-881.911	0.971469	-0.0125709
166	tr|A0A0A0MS08|A0A0A0MS08_HUMAN	Immunoglobulin heavy constant gamma 1 (Fragment) OS=Homo sapiens OX=9606 GN=IGHG1 PE=1 SV=1	0.336081	0.74118	1.00343e+07	9.70191e+06	9.15023e+06	9.36996e+06	2.09981e+06	2.0961e+06	332380	1.03426	0.0146294
167	sp|A0A0B4J1X5|HV374_HUMAN	Immunoglobulin heavy variable 3-74 OS=Homo sapiens OX=9606 GN=IGHV3-74 PE=3 SV=1	-0.334715	0.74219	177915	182146	176407	183071	24624.9	28838.4	-4230.96	0.976772	-0.010207
168	sp|A0A0A0MS15|HV349_HUMAN	Immunoglobulin heavy variable 3-49 OS=Homo sapiens OX=9606 GN=IGHV3-49 PE=3 SV=1	0.326508	0.74827	40981.7	37285.3	45670	36718.4	29567.1	16712	3696.43	1.09914	0.0410527
169	sp|P02671|FIBA_HUMAN	Fibrinogen alpha chain OS=Homo sapiens OX=9606 GN=FGA PE=1 SV=2	-0.303039	0.76576	16170.4	16631.9	16345.7	16110.8	2754.32	3644.35	-461.437	0.972256	-0.0122194
170	sp|P01715|LV301_HUMAN	Immunoglobulin lambda variable 3-1 OS=Homo sapiens OX=9606 GN=IGLV3-1 PE=1 SV=2	-0.274513	0.7872	1722.37	1794.6	1668.4	1737.5	506.538	605.375	-72.2281	0.959753	-0.0178407
171	tr|G3XAM2|G3XAM2_HUMAN	Complement factor I OS=Homo sapiens OX=9606 GN=CFI PE=1 SV=1	-0.264148	0.79504	89886.6	91512.6	89084.4	89244.6	12638.1	13465	-1626	0.982232	-0.00778593
172	sp|A0A087WSY6|KVD15_HUMAN	Immunoglobulin kappa variable 3D-15 OS=Homo sapiens OX=9606 GN=IGKV3D-15 PE=3 SV=6	-0.248557	0.80687	67019	68737.4	67307.8	68665.7	12056.7	16876.5	-1718.42	0.975	-0.0109953
173	sp|P01871|IGHM_HUMAN	Immunoglobulin heavy constant mu OS=Homo sapiens OX=9606 GN=IGHM PE=1 SV=4	-0.238529	0.8145	4.33399e+06	4.50185e+06	3.76917e+06	3.77694e+06	1.30461e+06	1.65986e+06	-167860	0.962713	-0.0165031
174	sp|A0A0B4J1U7|HV601_HUMAN	Immunoglobulin heavy variable 6-1 OS=Homo sapiens OX=9606 GN=IGHV6-1 PE=3 SV=1	0.223723	0.8258	210171	202626	209492	212313	95526.2	33333.8	7545.05	1.03724	0.0158778
175	sp|A0A0C4DH38|HV551_HUMAN	Immunoglobulin heavy variable 5-51 OS=Homo sapiens OX=9606 GN=IGHV5-51 PE=3 SV=1	0.22119	0.82774	40188	38858.3	39851.2	40987.9	14642.4	10527.1	1329.63	1.03422	0.0146119
176	sp|Q96PD5|PGRP2_HUMAN	N-acetylmuramoyl-L-alanine amidase OS=Homo sapiens OX=9606 GN=PGLYRP2 PE=1 SV=1	0.212962	0.83405	74948.1	73259.1	75008.6	74621.4	21296.5	10610.1	1689.01	1.02306	0.00989913
177	sp|A0A0B4J1V0|HV315_HUMAN	Immunoglobulin heavy variable 3-15 OS=Homo sapiens OX=9606 GN=IGHV3-15 PE=3 SV=1	0.189539	0.85205	270978	267840	258889	271211	40639.8	28546.6	3137.75	1.01171	0.00505818
178	sp|O60285|NUAK1_HUMAN	NUAK family SNF1-like kinase 1 OS=Homo sapiens OX=9606 GN=NUAK1 PE=1 SV=1	0.187926	0.8533	248.796	238.731	203.488	247.714	121.354	105.313	10.0652	1.04216	0.0179349
179	tr|F5H7G1|F5H7G1_HUMAN	Complement component 8 subunit beta OS=Homo sapiens OX=9606 GN=C8B PE=1 SV=1	-0.187276	0.8538	63478.5	64470.1	64061.4	60142	11436.7	11023.7	-991.601	0.984619	-0.0067317
180	sp|P01706|LV211_HUMAN	Immunoglobulin lambda variable 2-11 OS=Homo sapiens OX=9606 GN=IGLV2-11 PE=1 SV=2	-0.122657	0.90391	9083.42	9344.76	7997.7	8312.87	4488.88	4550.76	-261.347	0.972033	-0.0123191
181	sp|P01876|IGHA1_HUMAN	Immunoglobulin heavy constant alpha 1 OS=Homo sapiens OX=9606 GN=IGHA1 PE=1 SV=2	-0.112403	0.9119	1.84852e+06	1.87886e+06	1.63843e+06	1.67295e+06	508015	630306	-30331.8	0.983856	-0.00706836
182	sp|P23142|FBLN1_HUMAN	Fibulin-1 OS=Homo sapiens OX=9606 GN=FBLN1 PE=1 SV=4	-0.0870588	0.9317	2874.62	2936.79	3150.34	3253.34	1827.84	1117.19	-62.1664	0.978832	-0.0092919
183	sp|P63261|ACTG_HUMAN	Actin, cytoplasmic 2 OS=Homo sapiens OX=9606 GN=ACTG1 PE=1 SV=1	-0.0504875	0.96036	9928.03	10007.7	9505.06	9702.04	3106.76	3572.51	-79.6764	0.992038	-0.00347147
184	sp|P04003|C4BPA_HUMAN	C4b-binding protein alpha chain OS=Homo sapiens OX=9606 GN=C4BPA PE=1 SV=2	0.0494779	0.96115	574986	572535	564601	573868	125787	79117.4	2450.8	1.00428	0.00185508
185	sp|P02741|CRP_HUMAN	C-reactive protein OS=Homo sapiens OX=9606 GN=CRP PE=1 SV=1	0.0360126	0.97172	5695.9	5657.6	5555.54	5650.5	2259.73	2251.99	38.2967	1.00677	0.00292986
186	tr|A0A3B3ISJ1|A0A3B3ISJ1_HUMAN	Vitamin K-dependent protein S OS=Homo sapiens OX=9606 GN=PROS1 PE=1 SV=1	0.0313769	0.97536	91208.8	91031.6	87622.7	91480.5	14983.9	7899.33	177.16	1.00195	0.000844377
187	sp|P02774|VTDB_HUMAN	Vitamin D-binding protein OS=Homo sapiens OX=9606 GN=GC PE=1 SV=2	-0.0284445	0.97766	2.47528e+06	2.48209e+06	2.13114e+06	2.39669e+06	613673	372093	-6804.58	0.997259	-0.00119224
188	sp|P02745|C1QA_HUMAN	Complement C1q subcomponent subunit A OS=Homo sapiens OX=9606 GN=C1QA PE=1 SV=2	0.0270905	0.97872	13302.7	13252.4	14650.3	13924.3	4185.64	3674.88	50.2975	1.0038	0.00164518
189	sp|P01009|A1AT_HUMAN	Alpha-1-antitrypsin OS=Homo sapiens OX=9606 GN=SERPINA1 PE=1 SV=3	0.00603772	0.99526	219226	219082	183770	222898	68602.3	21575.8	144.735	1.00066	0.000286819

## Sheet: C vs HD
					Control	Hospital Discharge
Row	Peak Name	Group	t-value	p-value	Mean 1	Mean 2	Median 1	Median 2	Sigma 1	Sigma 2	Delta	Fold Change	Log (Fold Change)
1	sp|P01011|AACT_HUMAN	Alpha-1-antichymotrypsin OS=Homo sapiens OX=9606 GN=SERPINA3 PE=1 SV=2	-15.2952	5.7024e-11	782285	1.95944e+06	804130	2.00018e+06	116764	199186	-1.17716e+06	0.399239	-0.398767
2	sp|P00738|HPT_HUMAN	Haptoglobin OS=Homo sapiens OX=9606 GN=HP PE=1 SV=1	-14.5607	1.1922e-10	6.7884e+06	2.45267e+07	6.4117e+06	2.4914e+07	1.2642e+06	3.42908e+06	-1.77383e+07	0.276776	-0.557872
3	sp|P02743|SAMP_HUMAN	Serum amyloid P-component OS=Homo sapiens OX=9606 GN=APCS PE=1 SV=2	-12.8038	7.9976e-10	131170	302703	128350	293523	19440.2	35176.5	-171533	0.43333	-0.363182
4	sp|P20851|C4BPB_HUMAN	C4b-binding protein beta chain OS=Homo sapiens OX=9606 GN=C4BPB PE=1 SV=1	-12.775	8.2663e-10	30910.9	54272.2	30765.7	54200.3	4609.95	2974.01	-23361.3	0.569553	-0.244466
5	tr|A0A3B3ISJ1|A0A3B3ISJ1_HUMAN	Vitamin K-dependent protein S OS=Homo sapiens OX=9606 GN=PROS1 PE=1 SV=1	-11.8688	2.4122e-09	91031.6	141622	91480.5	139439	7899.33	10055.8	-50590.6	0.642778	-0.191939
6	sp|P02647|APOA1_HUMAN	Apolipoprotein A-I OS=Homo sapiens OX=9606 GN=APOA1 PE=1 SV=1	11.4924	3.8382e-09	3.89171e+07	2.15799e+07	3.85481e+07	2.1474e+07	4.20252e+06	1.67959e+06	1.73372e+07	1.8034	0.256091
7	sp|P04003|C4BPA_HUMAN	C4b-binding protein alpha chain OS=Homo sapiens OX=9606 GN=C4BPA PE=1 SV=2	-11.4757	3.9193e-09	572535	1.01692e+06	573868	982958	79117.4	85067.5	-444388	0.563007	-0.249486
8	sp|P55056|APOC4_HUMAN	Apolipoprotein C-IV OS=Homo sapiens OX=9606 GN=APOC4 PE=1 SV=1	-10.8732	8.4661e-09	12646.2	28663.8	12580.5	29679.1	3605.56	2555.51	-16017.6	0.441191	-0.355373
9	tr|K7ER74|K7ER74_HUMAN	Apolipoprotein C-II OS=Homo sapiens OX=9606 GN=APOC4-APOC2 PE=1 SV=1	-10.4418	1.5003e-08	180492	350733	197177	356868	34233.4	34934.3	-170241	0.514615	-0.288518
10	sp|P01031|CO5_HUMAN	Complement C5 OS=Homo sapiens OX=9606 GN=C5 PE=1 SV=4	-9.9731	2.8517e-08	255292	385063	250882	378028	32145	22147.9	-129771	0.662988	-0.178494
11	sp|P01591|IGJ_HUMAN	Immunoglobulin J chain OS=Homo sapiens OX=9606 GN=JCHAIN PE=1 SV=4	-9.65759	4.4504e-08	216296	416887	213280	444940	37876.7	49477.2	-200591	0.518837	-0.284969
12	sp|P01715|LV301_HUMAN	Immunoglobulin lambda variable 3-1 OS=Homo sapiens OX=9606 GN=IGLV3-1 PE=1 SV=2	-9.59718	4.8522e-08	1794.6	10100.6	1737.5	10703.1	605.375	2524.82	-8305.98	0.177673	-0.750379
13	sp|P25311|ZA2G_HUMAN	Zinc-alpha-2-glycoprotein OS=Homo sapiens OX=9606 GN=AZGP1 PE=1 SV=2	-9.10778	9.9179e-08	338000	549522	326180	555333	40410.5	56756.7	-211522	0.615079	-0.211069
14	sp|P04275|VWF_HUMAN	von Willebrand factor OS=Homo sapiens OX=9606 GN=VWF PE=1 SV=4	-8.81367	1.5441e-07	20260.8	59611.5	20869.7	63031.1	6755.13	11566	-39350.7	0.33988	-0.468674
15	tr|E9PHK0|E9PHK0_HUMAN	Tetranectin OS=Homo sapiens OX=9606 GN=CLEC3B PE=1 SV=1	8.50638	2.4789e-07	11596.2	7261.04	11629.7	6998	982.574	1171.37	4335.17	1.59705	0.203317
16	sp|P02649|APOE_HUMAN	Apolipoprotein E OS=Homo sapiens OX=9606 GN=APOE PE=1 SV=1	-8.00997	5.4565e-07	340900	663741	318766	666826	53573.9	108399	-322842	0.513603	-0.289372
17	sp|P02765|FETUA_HUMAN	Alpha-2-HS-glycoprotein OS=Homo sapiens OX=9606 GN=AHSG PE=1 SV=2	8.00204	5.5271e-07	1.40442e+06	656165	1.41181e+06	703701	224906	167662	748253	2.14034	0.330483
18	sp|P06396|GELS_HUMAN	Gelsolin OS=Homo sapiens OX=9606 GN=GSN PE=1 SV=1	7.98765	5.6577e-07	226277	150933	230535	144998	19960.5	20058.2	75343.6	1.49919	0.175855
19	sp|P04196|HRG_HUMAN	Histidine-rich glycoprotein OS=Homo sapiens OX=9606 GN=HRG PE=1 SV=1	7.90793	6.4419e-07	434232	233817	433489	234567	53476.4	54045.5	200415	1.85714	0.268845
20	tr|A0A096LPE2|A0A096LPE2_HUMAN	SAA2-SAA4 readthrough OS=Homo sapiens OX=9606 GN=SAA2-SAA4 PE=3 SV=1	-7.78374	7.8985e-07	74230.5	130118	65172.5	129170	18549.6	10949.5	-55887.7	0.570485	-0.243756
21	sp|P00748|FA12_HUMAN	Coagulation factor XII OS=Homo sapiens OX=9606 GN=F12 PE=1 SV=3	-7.76478	8.1496e-07	84772.5	119918	86689	121076	12082.8	6195.55	-35145	0.706923	-0.150628
22	sp|P10909|CLUS_HUMAN	Clusterin OS=Homo sapiens OX=9606 GN=CLU PE=1 SV=1	-7.5331	1.1991e-06	405098	523753	401086	532332	23708.5	40875.2	-118655	0.773453	-0.111566
23	sp|P01019|ANGT_HUMAN	Angiotensinogen OS=Homo sapiens OX=9606 GN=AGT PE=1 SV=1	-7.28752	1.8197e-06	263617	399276	263840	390348	37606.1	41286.2	-135660	0.660236	-0.180301
24	sp|P02763|A1AG1_HUMAN	Alpha-1-acid glycoprotein 1 OS=Homo sapiens OX=9606 GN=ORM1 PE=1 SV=1	-7.24345	1.9628e-06	2.08927e+06	4.07384e+06	1.87811e+06	3.85257e+06	535190	623833	-1.98458e+06	0.512849	-0.29001
25	sp|P02787|TRFE_HUMAN	Serotransferrin OS=Homo sapiens OX=9606 GN=TF PE=1 SV=3	7.21884	2.0478e-06	1.75416e+07	1.00718e+07	1.74336e+07	9.65021e+06	2.7991e+06	1.3422e+06	7.46973e+06	1.74165	0.24096
26	tr|A0A087WSY5|A0A087WSY5_HUMAN	Carboxypeptidase B2 OS=Homo sapiens OX=9606 GN=CPB2 PE=1 SV=1	-7.19337	2.1398e-06	25785.1	36399.6	25457.8	36074.5	3560.47	2630.47	-10614.5	0.70839	-0.149727
27	sp|P18428|LBP_HUMAN	Lipopolysaccharide-binding protein OS=Homo sapiens OX=9606 GN=LBP PE=1 SV=3	-7.17426	2.2117e-06	16569.3	35577.8	16288.8	34081.4	4310.11	6678.59	-19008.5	0.46572	-0.331875
28	sp|P04004|VTNC_HUMAN	Vitronectin OS=Homo sapiens OX=9606 GN=VTN PE=1 SV=1	-7.13826	2.354e-06	535188	769629	503861	761560	80559.5	56727.4	-234440	0.695385	-0.157775
29	tr|B0YIW2|B0YIW2_HUMAN	Apolipoprotein C-III OS=Homo sapiens OX=9606 GN=APOC3 PE=1 SV=1	-6.96075	3.2097e-06	1.2122e+06	2.75812e+06	1.2426e+06	2.46729e+06	222373	628067	-1.54592e+06	0.439503	-0.357038
30	sp|P06727|APOA4_HUMAN	Apolipoprotein A-IV OS=Homo sapiens OX=9606 GN=APOA4 PE=1 SV=4	6.90498	3.5412e-06	712033	472354	718825	496551	94922.4	42818.5	239679	1.50741	0.178232
31	sp|P00740|FA9_HUMAN	Coagulation factor IX OS=Homo sapiens OX=9606 GN=F9 PE=1 SV=2	-6.74725	4.6869e-06	7240.67	11010.7	7389.05	10753.4	828.421	1457.24	-3770.04	0.657602	-0.182037
32	tr|A0A087X1J7|A0A087X1J7_HUMAN	Glutathione peroxidase OS=Homo sapiens OX=9606 GN=GPX3 PE=1 SV=1	-6.62429	5.8452e-06	65955.9	85574	66454.2	86620.7	7788.08	4275.77	-19618.1	0.770747	-0.113088
33	sp|P02748|CO9_HUMAN	Complement component C9 OS=Homo sapiens OX=9606 GN=C9 PE=1 SV=2	-6.60178	6.0878e-06	160377	274158	162184	283290	22143.3	46723.2	-113781	0.58498	-0.232859
34	sp|P05155|IC1_HUMAN	Plasma protease C1 inhibitor OS=Homo sapiens OX=9606 GN=SERPING1 PE=1 SV=2	-6.56521	6.5045e-06	586124	1.37875e+06	552714	1.35673e+06	327979	153672	-792630	0.425111	-0.371498
35	sp|P19652|A1AG2_HUMAN	Alpha-1-acid glycoprotein 2 OS=Homo sapiens OX=9606 GN=ORM2 PE=1 SV=2	-6.53585	6.8605e-06	1.17692e+06	1.65003e+06	1.21189e+06	1.6099e+06	122736	179151	-473112	0.71327	-0.146746
36	sp|P02671|FIBA_HUMAN	Fibrinogen alpha chain OS=Homo sapiens OX=9606 GN=FGA PE=1 SV=2	-6.11365	1.4955e-05	16631.9	27153.5	16110.8	27381.2	3644.35	3657.26	-10521.6	0.612513	-0.212885
37	tr|A0A286YEY4|A0A286YEY4_HUMAN	Immunoglobulin heavy constant gamma 2 (Fragment) OS=Homo sapiens OX=9606 GN=IGHG2 PE=1 SV=1	5.90253	2.2283e-05	2.63548e+06	1.28286e+06	2.68276e+06	1.07743e+06	528690	439443	1.35262e+06	2.05437	0.31268
38	sp|P01717|LV325_HUMAN	Immunoglobulin lambda variable 3-25 OS=Homo sapiens OX=9606 GN=IGLV3-25 PE=1 SV=2	-5.89595	2.2564e-05	34907.1	61721.4	38087.6	62495.5	10375.9	8859.58	-26814.3	0.565559	-0.247522
39	sp|P01880|IGHD_HUMAN	Immunoglobulin heavy constant delta OS=Homo sapiens OX=9606 GN=IGHD PE=1 SV=3	5.88349	2.3106e-05	59998.3	22218.3	53532.5	22263.8	18626.5	4914.86	37779.9	2.70039	0.431427
40	sp|P05546|HEP2_HUMAN	Heparin cofactor 2 OS=Homo sapiens OX=9606 GN=SERPIND1 PE=1 SV=3	-5.78227	2.8041e-05	408883	545786	422942	541899	41874	57373.5	-136903	0.749163	-0.125424
41	tr|V9GYM3|V9GYM3_HUMAN	Apolipoprotein A-II OS=Homo sapiens OX=9606 GN=APOA2 PE=1 SV=1	5.42466	5.6169e-05	1.66781e+06	1.07909e+06	1.64811e+06	1.06558e+06	273844	176103	588722	1.54557	0.18909
42	sp|P06331|HV434_HUMAN	Immunoglobulin heavy variable 4-34 OS=Homo sapiens OX=9606 GN=IGHV4-34 PE=1 SV=2	-5.40361	5.8544e-05	167017	250292	167612	244036	22918.4	40152.5	-83274.7	0.667289	-0.175686
43	sp|P02760|AMBP_HUMAN	Protein AMBP OS=Homo sapiens OX=9606 GN=AMBP PE=1 SV=1	-5.4006	5.8891e-05	198367	273098	187931	273476	35365.7	21738.5	-74731	0.726359	-0.138849
44	sp|P13671|CO6_HUMAN	Complement component C6 OS=Homo sapiens OX=9606 GN=C6 PE=1 SV=3	-5.35253	6.4746e-05	53574.7	73549.6	52106.9	79323.4	4315.42	10330.4	-19974.9	0.728416	-0.13762
45	sp|P10643|CO7_HUMAN	Complement component C7 OS=Homo sapiens OX=9606 GN=C7 PE=1 SV=2	-5.011	0.00013	74066.3	108896	69237.6	104799	12429.5	16742.6	-34829.9	0.680155	-0.167392
46	sp|P22792|CPN2_HUMAN	Carboxypeptidase N subunit 2 OS=Homo sapiens OX=9606 GN=CPN2 PE=1 SV=3	-4.98471	0.00013	108138	137483	103134	137525	15160.7	9059.17	-29345.1	0.786555	-0.104271
47	tr|G3XAM2|G3XAM2_HUMAN	Complement factor I OS=Homo sapiens OX=9606 GN=CFI PE=1 SV=1	-4.94352	0.00015	91512.6	134885	89244.6	125882	13465	22615.9	-43372.4	0.678449	-0.168483
48	sp|P02741|CRP_HUMAN	C-reactive protein OS=Homo sapiens OX=9606 GN=CRP PE=1 SV=1	-4.92585	0.00015	5657.6	19904.5	5650.5	16922.9	2251.99	8379.48	-14246.9	0.284237	-0.546319
49	tr|A0A087WW43|A0A087WW43_HUMAN	Inter-alpha-trypsin inhibitor heavy chain H3 OS=Homo sapiens OX=9606 GN=ITIH3 PE=1 SV=1	-4.84983	0.00018	64104.4	105672	61701.4	111619	11467.6	23013.8	-41567.4	0.606637	-0.217071
50	sp|P36955|PEDF_HUMAN	Pigment epithelium-derived factor OS=Homo sapiens OX=9606 GN=SERPINF1 PE=1 SV=4	-4.7315	0.00023	74741.4	96862.6	74955.4	94074.4	10750	9009.11	-22121.2	0.771623	-0.112595
51	tr|D6R934|D6R934_HUMAN	Complement C1q subcomponent subunit B OS=Homo sapiens OX=9606 GN=C1QB PE=1 SV=1	-4.7098	0.00024	99429.6	135123	99512.8	137706	16540.6	15598.4	-35693.2	0.735846	-0.133213
52	tr|A0A140TA29|A0A140TA29_HUMAN	C4a anaphylatoxin OS=Homo sapiens OX=9606 GN=C4B PE=1 SV=1	-4.66173	0.00026	67002.8	92535	65504.2	94818	12903.4	10172.4	-25532.2	0.724081	-0.140213
53	sp|P02750|A2GL_HUMAN	Leucine-rich alpha-2-glycoprotein OS=Homo sapiens OX=9606 GN=LRG1 PE=1 SV=2	-4.64269	0.00027	157396	232732	147623	235319	18112.2	45186	-75336.7	0.676295	-0.169864
54	sp|P0DJI8|SAA1_HUMAN	Serum amyloid A-1 protein OS=Homo sapiens OX=9606 GN=SAA1 PE=1 SV=1	-4.60431	0.00029	10184.4	94777.9	9390.88	63342.1	3666.15	54996	-84593.5	0.107456	-0.968771
55	sp|P02776|PLF4_HUMAN	Platelet factor 4 OS=Homo sapiens OX=9606 GN=PF4 PE=1 SV=2	-4.5958	0.0003	37194.8	52054.5	37382.7	53904.3	6963.89	6752.34	-14859.7	0.714535	-0.145976
56	sp|P51884|LUM_HUMAN	Lumican OS=Homo sapiens OX=9606 GN=LUM PE=1 SV=2	4.5945	0.0003	22483.5	14654.8	22226.9	14013.5	3932.28	3266.11	7828.69	1.53421	0.185884
57	sp|P08603|CFAH_HUMAN	Complement factor H OS=Homo sapiens OX=9606 GN=CFH PE=1 SV=4	-4.51928	0.00035	432367	559671	432552	559827	45583.1	71159.1	-127304	0.772538	-0.11208
58	sp|Q96PD5|PGRP2_HUMAN	N-acetylmuramoyl-L-alanine amidase OS=Homo sapiens OX=9606 GN=PGLYRP2 PE=1 SV=1	4.48855	0.00037	73259.1	51964.4	74621.4	53249.7	10610.1	9486.53	21294.7	1.40979	0.149156
59	sp|P35858|ALS_HUMAN	Insulin-like growth factor-binding protein complex acid labile subunit OS=Homo sapiens OX=9606 GN=IGFALS PE=1 SV=1	4.45558	0.0004	48695	38181.3	48610	36816.2	4774.06	5226.87	10513.6	1.27536	0.105633
60	sp|O43866|CD5L_HUMAN	CD5 antigen-like OS=Homo sapiens OX=9606 GN=CD5L PE=1 SV=1	-4.39466	0.00045	88160.2	125257	90225.2	122968	16214.1	19452.7	-37096.8	0.703835	-0.152529
61	sp|P01024|CO3_HUMAN	Complement C3 OS=Homo sapiens OX=9606 GN=C3 PE=1 SV=2	-4.2383	0.00063	2.94e+06	4.4946e+06	3.11969e+06	4.33019e+06	525730	966676	-1.55459e+06	0.654119	-0.184343
62	tr|A0A182DWH7|A0A182DWH7_HUMAN	Selenoprotein P (Fragment) OS=Homo sapiens OX=9606 GN=SELENOP PE=1 SV=1	-4.19023	0.00069	2354.6	8302.74	1799.12	8089.64	2200.77	3645.83	-5948.14	0.283593	-0.547305
63	sp|P01834|IGKC_HUMAN	Immunoglobulin kappa constant OS=Homo sapiens OX=9606 GN=IGKC PE=1 SV=2	4.18101	0.00071	1.20789e+07	9.77845e+06	1.17949e+07	9.78493e+06	1.49206e+06	705966	2.30046e+06	1.23526	0.0917578
64	sp|P27169|PON1_HUMAN	Serum paraoxonase/arylesterase 1 OS=Homo sapiens OX=9606 GN=PON1 PE=1 SV=3	4.15693	0.00074	202615	164436	202144	163905	24154.9	13255.7	38178.7	1.23218	0.0906742
65	tr|B1AKG0|B1AKG0_HUMAN	Complement factor H-related protein 1 OS=Homo sapiens OX=9606 GN=CFHR1 PE=1 SV=1	-4.08675	0.00086	6448.2	10550.3	6642.79	10930.9	2610.29	1501.39	-4102.11	0.611186	-0.213827
66	sp|P01876|IGHA1_HUMAN	Immunoglobulin heavy constant alpha 1 OS=Homo sapiens OX=9606 GN=IGHA1 PE=1 SV=2	-4.03977	0.00095	1.87886e+06	2.86708e+06	1.67295e+06	2.82504e+06	630306	375868	-988220	0.655321	-0.183546
67	sp|P02790|HEMO_HUMAN	Hemopexin OS=Homo sapiens OX=9606 GN=HPX PE=1 SV=2	-3.97119	0.0011	6.58899e+06	8.06081e+06	6.71666e+06	8.00074e+06	676972	882025	-1.47182e+06	0.817411	-0.0875596
68	sp|P19827|ITIH1_HUMAN	Inter-alpha-trypsin inhibitor heavy chain H1 OS=Homo sapiens OX=9606 GN=ITIH1 PE=1 SV=3	3.91379	0.00124	319543	235715	317384	236611	58530	26515	83827.8	1.35563	0.132142
69	sp|P59666|DEF3_HUMAN	Neutrophil defensin 3 OS=Homo sapiens OX=9606 GN=DEFA3 PE=1 SV=1	-3.7653	0.00169	5968.22	10993	5943.51	11642.5	2216.6	3333.88	-5024.8	0.54291	-0.265272
70	sp|P63261|ACTG_HUMAN	Actin, cytoplasmic 2 OS=Homo sapiens OX=9606 GN=ACTG1 PE=1 SV=1	-3.70414	0.00193	10007.7	17520.2	9702.04	16079.8	3572.51	4925.14	-7512.47	0.57121	-0.243204
71	sp|P01008|ANT3_HUMAN	Antithrombin-III OS=Homo sapiens OX=9606 GN=SERPINC1 PE=1 SV=1	3.69182	0.00198	637076	526825	638226	533687	75299.6	48544.6	110252	1.20928	0.0825254
72	sp|P02042|HBD_HUMAN	Hemoglobin subunit delta OS=Homo sapiens OX=9606 GN=HBD PE=1 SV=2	-3.64005	0.0022	6123.97	50116.4	5486.84	27385.9	1840.73	36210.2	-43992.4	0.122195	-0.912946
73	sp|O95445|APOM_HUMAN	Apolipoprotein M OS=Homo sapiens OX=9606 GN=APOM PE=1 SV=2	3.61782	0.00231	201750	161578	195848	164869	25638.6	21268.4	40172.2	1.24862	0.096432
74	sp|P0DP02|HVC33_HUMAN	Immunoglobulin heavy variable 3-30-3 OS=Homo sapiens OX=9606 GN=IGHV3-30-3 PE=3 SV=1	-3.59324	0.00243	8920.41	21826.7	9199.69	21305.6	2036.06	10581.4	-12906.3	0.408692	-0.388604
75	tr|A0A2Q2TTZ9|A0A2Q2TTZ9_HUMAN	Immunoglobulin kappa variable 1-33 OS=Homo sapiens OX=9606 GN=IGKV1D-33 PE=1 SV=1	-3.59422	0.00243	16299.4	22464.3	17927.4	20835	3119.79	4092.07	-6164.91	0.725569	-0.139322
76	tr|G3V2W1|G3V2W1_HUMAN	Protein Z-dependent protease inhibitor OS=Homo sapiens OX=9606 GN=SERPINA10 PE=1 SV=1	-3.50889	0.00291	1437.38	2626.54	1578.57	3037.47	695.322	741.754	-1189.16	0.547252	-0.261813
77	sp|P01701|LV151_HUMAN	Immunoglobulin lambda variable 1-51 OS=Homo sapiens OX=9606 GN=IGLV1-51 PE=1 SV=2	-3.45886	0.00323	36152.4	48798.1	37978.4	53015.9	2768.75	10612.8	-12645.7	0.740857	-0.130265
78	sp|P01599|KV117_HUMAN	Immunoglobulin kappa variable 1-17 OS=Homo sapiens OX=9606 GN=IGKV1-17 PE=1 SV=2	-3.45626	0.00325	5170.88	8513.8	5675.84	8030.43	2228.72	1858.02	-3342.92	0.607353	-0.216559
79	sp|P69905|HBA_HUMAN	Hemoglobin subunit alpha OS=Homo sapiens OX=9606 GN=HBA1 PE=1 SV=2	-3.45506	0.00326	437450	4.15871e+06	411041	2.18416e+06	96324.2	3.22971e+06	-3.72126e+06	0.105189	-0.97803
80	sp|Q14520|HABP2_HUMAN	Hyaluronan-binding protein 2 OS=Homo sapiens OX=9606 GN=HABP2 PE=1 SV=1	-3.39994	0.00366	13280.2	16884.9	13884.9	17004.2	2309.13	2187.27	-3604.62	0.786518	-0.104292
81	tr|A0A4W9A917|A0A4W9A917_HUMAN	Immunoglobulin heavy constant gamma 3 (Fragment) OS=Homo sapiens OX=9606 GN=IGHG3 PE=1 SV=1	3.38817	0.00375	1.36058e+06	785806	1.23549e+06	701271	477467	176142	574771	1.73144	0.238408
82	sp|A0A0A0MS15|HV349_HUMAN	Immunoglobulin heavy variable 3-49 OS=Homo sapiens OX=9606 GN=IGHV3-49 PE=3 SV=1	-3.38118	0.00381	37285.3	57881.3	36718.4	56748.4	16712	7392.78	-20596.1	0.644167	-0.191001
83	sp|P68871|HBB_HUMAN	Hemoglobin subunit beta OS=Homo sapiens OX=9606 GN=HBB PE=1 SV=2	-3.3337	0.00421	422446	3.81181e+06	390535	1.91851e+06	93319.2	3.04866e+06	-3.38937e+06	0.110825	-0.955361
84	sp|Q08380|LG3BP_HUMAN	Galectin-3-binding protein OS=Homo sapiens OX=9606 GN=LGALS3BP PE=1 SV=1	-3.32846	0.00426	27485.5	34961.9	27796.9	35670.1	2859.5	6101.81	-7476.38	0.786156	-0.104491
85	sp|Q13790|APOF_HUMAN	Apolipoprotein F OS=Homo sapiens OX=9606 GN=APOF PE=1 SV=2	3.31441	0.00438	7518.76	4543.72	7231.96	5481.68	1272.68	2373.1	2975.05	1.65476	0.218735
86	sp|P01766|HV313_HUMAN	Immunoglobulin heavy variable 3-13 OS=Homo sapiens OX=9606 GN=IGHV3-13 PE=1 SV=2	-3.22414	0.0053	7779.83	9625.13	7429.17	9499.94	1035.49	1369.64	-1845.3	0.808284	-0.0924362
87	tr|A0A0J9YY99|A0A0J9YY99_HUMAN	Ig-like domain-containing protein (Fragment) OS=Homo sapiens OX=9606 PE=1 SV=1	-3.21924	0.00536	90412.8	114866	86037.2	115613	14492.4	17585.2	-24452.8	0.787118	-0.10396
88	sp|P02745|C1QA_HUMAN	Complement C1q subcomponent subunit A OS=Homo sapiens OX=9606 GN=C1QA PE=1 SV=2	-3.21523	0.0054	13252.4	18264.4	13924.3	18809.7	3674.88	2892.18	-5011.99	0.725586	-0.139311
89	sp|A0A0C4DH38|HV551_HUMAN	Immunoglobulin heavy variable 5-51 OS=Homo sapiens OX=9606 GN=IGHV5-51 PE=3 SV=1	-3.19045	0.00569	38858.3	64141.2	40987.9	63262.3	10527.1	21315.8	-25282.8	0.605825	-0.217653
90	tr|B4DPQ0|B4DPQ0_HUMAN	Complement subcomponent C1r OS=Homo sapiens OX=9606 GN=C1R PE=1 SV=1	-2.99299	0.0086	71046.1	89320.1	70321.6	88369	9233.74	15819.1	-18274.1	0.795409	-0.0994094
91	sp|P05543|THBG_HUMAN	Thyroxine-binding globulin OS=Homo sapiens OX=9606 GN=SERPINA7 PE=1 SV=2	-2.96498	0.00912	15689.8	24326.5	17841.2	23965.1	4929.22	7215.74	-8636.65	0.644969	-0.190461
92	sp|A0A0B4J1V2|HV226_HUMAN	Immunoglobulin heavy variable 2-26 OS=Homo sapiens OX=9606 GN=IGHV2-26 PE=3 SV=1	-2.89027	0.01065	16169.2	20946.1	17108	20735.9	3754.95	3237.98	-4776.89	0.771944	-0.112414
93	sp|P01706|LV211_HUMAN	Immunoglobulin lambda variable 2-11 OS=Homo sapiens OX=9606 GN=IGLV2-11 PE=1 SV=2	-2.88364	0.0108	9344.76	17225.6	8312.87	19573	4550.76	6819.93	-7880.83	0.542493	-0.265606
94	sp|P08185|CBG_HUMAN	Corticosteroid-binding globulin OS=Homo sapiens OX=9606 GN=SERPINA6 PE=1 SV=1	2.85811	0.01139	99435.8	83268.1	93625.6	80915.2	15002.4	7932.17	16167.7	1.19416	0.077064
95	sp|A0A0B4J1Y8|LV949_HUMAN	Immunoglobulin lambda variable 9-49 OS=Homo sapiens OX=9606 GN=IGLV9-49 PE=1 SV=1	-2.78209	0.01332	7696.02	14894.2	9386.87	11880.9	3546.09	6904.67	-7198.22	0.516711	-0.286752
96	tr|A0A0G2JMB2|A0A0G2JMB2_HUMAN	Immunoglobulin heavy constant alpha 2 (Fragment) OS=Homo sapiens OX=9606 GN=IGHA2 PE=1 SV=1	-2.77154	0.01362	17945.5	28620.4	15093.5	26342.3	9775.96	6159.99	-10674.9	0.627017	-0.202721
97	sp|P07357|CO8A_HUMAN	Complement component C8 alpha chain OS=Homo sapiens OX=9606 GN=C8A PE=1 SV=2	2.71558	0.01528	60598.5	48605.7	57869	45996	9731.91	8990.11	11992.8	1.24674	0.0957745
98	tr|Q5VY30|Q5VY30_HUMAN	Retinol-binding protein OS=Homo sapiens OX=9606 GN=RBP4 PE=1 SV=2	-2.67935	0.01645	311243	396546	306592	406839	25275	92106.1	-85302.7	0.784886	-0.105194
99	sp|A0A0C4DH25|KVD20_HUMAN	Immunoglobulin kappa variable 3D-20 OS=Homo sapiens OX=9606 GN=IGKV3D-20 PE=3 SV=1	2.66782	0.01685	64242.8	55789.4	63595.2	56189.4	7980.13	5165.33	8453.39	1.15152	0.0612727
100	sp|P01714|LV319_HUMAN	Immunoglobulin lambda variable 3-19 OS=Homo sapiens OX=9606 GN=IGLV3-19 PE=1 SV=2	-2.65035	0.01746	24832.9	32524.6	26401.6	32640.9	6342.15	5964.79	-7691.68	0.763512	-0.117184
101	sp|P23083|HV102_HUMAN	Immunoglobulin heavy variable 1-2 OS=Homo sapiens OX=9606 GN=IGHV1-2 PE=1 SV=2	-2.55516	0.02118	6849.52	10607.8	7310.99	11068.1	1767.11	4043.34	-3758.33	0.645703	-0.189967
102	sp|P01602|KV105_HUMAN	Immunoglobulin kappa variable 1-5 OS=Homo sapiens OX=9606 GN=IGKV1-5 PE=1 SV=2	-2.55072	0.02137	8978.49	12363	8578.43	13387.9	2491.11	3104.86	-3384.53	0.726237	-0.138921
103	sp|A0A0C4DH31|HV118_HUMAN	Immunoglobulin heavy variable 1-18 OS=Homo sapiens OX=9606 GN=IGHV1-18 PE=3 SV=1	-2.53443	0.02209	9332.35	10925.4	9209.04	11103.6	1499.5	1143.44	-1593.08	0.854186	-0.0684476
104	sp|P00739|HPTR_HUMAN	Haptoglobin-related protein OS=Homo sapiens OX=9606 GN=HPR PE=2 SV=2	2.52391	0.02256	185096	106022	151102	92851.9	90156.8	26565.1	79073.3	1.74582	0.241999
105	sp|P01700|LV147_HUMAN	Immunoglobulin lambda variable 1-47 OS=Homo sapiens OX=9606 GN=IGLV1-47 PE=1 SV=2	-2.50871	0.02326	65644.2	74842.6	66051.3	71780.6	4366.84	10095.8	-9198.38	0.877097	-0.0569524
106	sp|A0A0B4J1V0|HV315_HUMAN	Immunoglobulin heavy variable 3-15 OS=Homo sapiens OX=9606 GN=IGHV3-15 PE=3 SV=1	-2.49126	0.02409	267840	295016	271211	298640	28546.6	15999.8	-27175.2	0.907886	-0.0419688
107	sp|A0A0C4DH68|KV224_HUMAN	Immunoglobulin kappa variable 2-24 OS=Homo sapiens OX=9606 GN=IGKV2-24 PE=3 SV=1	-2.44968	0.02619	11753.8	15186.9	12182.5	15953.5	3342.06	2550.79	-3433.04	0.773946	-0.111289
108	sp|P08697|A2AP_HUMAN	Alpha-2-antiplasmin OS=Homo sapiens OX=9606 GN=SERPINF2 PE=1 SV=3	-2.41177	0.02825	167226	193292	160743	190212	17585.1	27239.7	-26065.4	0.86515	-0.0629086
109	tr|C9JF17|C9JF17_HUMAN	Apolipoprotein D (Fragment) OS=Homo sapiens OX=9606 GN=APOD PE=1 SV=1	-2.31288	0.03436	136803	167828	146407	158264	28110.9	28795.5	-31024.8	0.815139	-0.0887682
110	sp|P0DJI9|SAA2_HUMAN	Serum amyloid A-2 proteincur OS=Homo sapiens OX=9606 GN=SAA2 PE=1 SV=1	-2.29426	0.03565	4700.32	18127.6	4271.87	7843.01	1803.68	17464.8	-13427.3	0.25929	-0.586214
111	sp|P02775|CXCL7_HUMAN	Platelet basic protein OS=Homo sapiens OX=9606 GN=PPBP PE=1 SV=3	-2.22927	0.04048	143689	164358	142905	153143	16651.1	22279.6	-20668.6	0.874246	-0.0583662
112	sp|P0C0L4|CO4A_HUMAN	Complement C4-A OS=Homo sapiens OX=9606 GN=C4A PE=1 SV=2	-2.21223	0.04184	162856	196102	159507	201078	30887.4	32841.8	-33245.8	0.830467	-0.0806776
113	tr|V9GYE7|V9GYE7_HUMAN	Complement factor H-related protein 2 OS=Homo sapiens OX=9606 GN=CFHR2 PE=1 SV=1	-2.15091	0.04711	5654.11	8514.5	5981.56	8999.76	2394.61	3190.97	-2860.39	0.664057	-0.177795
114	tr|E9PFZ2|E9PFZ2_HUMAN	Ceruloplasmin OS=Homo sapiens OX=9606 GN=CP PE=1 SV=1	2.10279	0.05166	7701.61	4064.55	6243.9	3493.66	4182.73	3070.75	3637.06	1.89482	0.277569
115	sp|A0A087WSY6|KVD15_HUMAN	Immunoglobulin kappa variable 3D-15 OS=Homo sapiens OX=9606 GN=IGKV3D-15 PE=3 SV=6	-2.09649	0.05229	68737.4	89158	68665.7	73126.6	16876.5	23855.1	-20420.6	0.770961	-0.112967
116	sp|P20742|PZP_HUMAN	Pregnancy zone protein OS=Homo sapiens OX=9606 GN=PZP PE=1 SV=4	2.09539	0.0524	42405	19366.5	38338.9	18638.6	32114.2	7527.09	23038.5	2.1896	0.340366
117	sp|P02751|FINC_HUMAN	Fibronectin OS=Homo sapiens OX=9606 GN=FN1 PE=1 SV=5	-2.06652	0.05536	438529	522226	468128	502656	95086.9	75643.7	-83697.5	0.839729	-0.0758606
118	sp|P01742|HV169_HUMAN	Immunoglobulin heavy variable 1-69 OS=Homo sapiens OX=9606 GN=IGHV1-69 PE=1 SV=2	-2.06138	0.0559	12986.7	20248.4	11536.2	17708.3	5229.45	9183.6	-7261.67	0.64137	-0.192891
119	tr|C9JEU5|C9JEU5_HUMAN	Fibrinogen gamma chain OS=Homo sapiens OX=9606 GN=FGG PE=1 SV=1	-2.06109	0.05593	5060.09	9720.91	4592.66	6202.54	2501.13	6306.13	-4660.82	0.520537	-0.283548
120	tr|A0A5H1ZRS2|A0A5H1ZRS2_HUMAN	Immunoglobulin kappa variable 2D-28 OS=Homo sapiens OX=9606 GN=IGKV2D-28 PE=1 SV=1	2.01418	0.06112	201325	177817	200388	182538	26709.8	22640.3	23508.3	1.13221	0.0539251
121	sp|P01619|KV320_HUMAN	Immunoglobulin kappa variable 3-20 OS=Homo sapiens OX=9606 GN=IGKV3-20 PE=1 SV=2	-1.99373	0.06351	638107	747041	604648	774235	106076	124965	-108934	0.854179	-0.0684511
122	sp|P04432|KVD39_HUMAN	Immunoglobulin kappa variable 1D-39 OS=Homo sapiens OX=9606 GN=IGKV1D-39 PE=3 SV=2	-1.95475	0.06832	34161.6	41509.7	30949.8	38355.2	8831.3	7013.23	-7348.08	0.822979	-0.0846113
123	sp|O14791|APOL1_HUMAN	Apolipoprotein L1 OS=Homo sapiens OX=9606 GN=APOL1 PE=1 SV=5	-1.94934	0.06901	29084.3	38378.9	33395.2	36096.2	11801.7	8082.82	-9294.63	0.75782	-0.120434
124	sp|P01780|HV307_HUMAN	Immunoglobulin heavy variable 3-7 OS=Homo sapiens OX=9606 GN=IGHV3-7 PE=1 SV=2	-1.94737	0.06926	44696.1	78078	43824.3	54684.4	32702.1	39689.2	-33381.9	0.572454	-0.242259
125	sp|P01042|KNG1_HUMAN	Kininogen-1 OS=Homo sapiens OX=9606 GN=KNG1 PE=1 SV=2	1.93544	0.07081	945227	868705	938499	859943	101273	61745.5	76521.9	1.08809	0.0366637
126	sp|P01023|A2MG_HUMAN	Alpha-2-macroglobulin OS=Homo sapiens OX=9606 GN=A2M PE=1 SV=3	1.92486	0.07222	6.06958e+06	5.27733e+06	6.19625e+06	4.87745e+06	785434	952749	792247	1.15012	0.0607442
127	sp|A0A0J9YXX1|HV5X1_HUMAN	Immunoglobulin heavy variable 5-10-1 OS=Homo sapiens OX=9606 GN=IGHV5-10-1 PE=3 SV=1	-1.90681	0.07467	38516	58432.7	45675.5	44858.4	15348.6	27318.6	-19916.6	0.659153	-0.181014
128	sp|P02747|C1QC_HUMAN	Complement C1q subcomponent subunit C OS=Homo sapiens OX=9606 GN=C1QC PE=1 SV=3	-1.71795	0.10509	109776	119149	108906	117691	12705.3	10319.9	-9373.38	0.921331	-0.0355845
129	sp|P00747|PLMN_HUMAN	Plasminogen OS=Homo sapiens OX=9606 GN=PLG PE=1 SV=2	-1.69966	0.10855	480417	538481	483755	540477	98323.9	28912.7	-58064.2	0.89217	-0.0495522
130	tr|C9JXI5|C9JXI5_HUMAN	Transmembrane protein 198 (Fragment) OS=Homo sapiens OX=9606 GN=TMEM198 PE=1 SV=1	1.6871	0.11098	141438	98303.5	110578	106346	67597.4	36247.2	43134.8	1.43879	0.157998
131	tr|A0A0A0MS08|A0A0A0MS08_HUMAN	Immunoglobulin heavy constant gamma 1 (Fragment) OS=Homo sapiens OX=9606 GN=IGHG1 PE=1 SV=1	1.65549	0.1173	9.70191e+06	8.41762e+06	9.36996e+06	8.41149e+06	2.0961e+06	1.0113e+06	1.28428e+06	1.15257	0.0616676
132	sp|P00734|THRB_HUMAN	Prothrombin OS=Homo sapiens OX=9606 GN=F2 PE=1 SV=2	-1.63246	0.12211	388732	413754	387612	417986	38509.9	25129.9	-25022.2	0.939524	-0.0270921
133	sp|P13645|K1C10_HUMAN	Keratin, type I cytoskeletal 10 OS=Homo sapiens OX=9606 GN=KRT10 PE=1 SV=6	1.55309	0.13996	4601.64	3239.33	5068	3148.18	2577.13	532.128	1362.31	1.42055	0.152458
134	tr|B4E1Z4|B4E1Z4_HUMAN	C3/C5 convertase OS=Homo sapiens OX=9606 PE=1 SV=1	-1.46795	0.1615	502456	568453	523317	616101	93680.7	97034.3	-65997.3	0.8839	-0.0535967
135	sp|P06312|KV401_HUMAN	Immunoglobulin kappa variable 4-1 OS=Homo sapiens OX=9606 GN=IGKV4-1 PE=1 SV=1	-1.45377	0.16534	276856	316974	282509	294945	38662.9	73205	-40118	0.873435	-0.0587696
136	sp|P43251|BTD_HUMAN	Biotinidase OS=Homo sapiens OX=9606 GN=BTD PE=1 SV=2	-1.43077	0.17174	4386.41	5308.01	4445.88	5603.88	1754.32	810.237	-921.602	0.826375	-0.0828227
137	sp|P43652|AFAM_HUMAN	Afamin OS=Homo sapiens OX=9606 GN=AFM PE=1 SV=1	1.38356	0.18549	345508	314633	342902	312532	60609.4	28429.3	30874.5	1.09813	0.0406532
138	sp|P02774|VTDB_HUMAN	Vitamin D-binding protein OS=Homo sapiens OX=9606 GN=GC PE=1 SV=2	-1.33494	0.20058	2.48209e+06	2.83486e+06	2.39669e+06	2.84525e+06	372093	700042	-352775	0.875558	-0.0577148
139	sp|P04430|KV116_HUMAN	Immunoglobulin kappa variable 1-16 OS=Homo sapiens OX=9606 GN=IGKV1-16 PE=1 SV=2	-1.28726	0.21632	3110.44	3923.81	3504.57	4054.42	1444.29	1227.68	-813.362	0.792711	-0.100885
140	tr|Q5STZ8|Q5STZ8_HUMAN	ATP-binding cassette sub-family F member 1 (Fragment) OS=Homo sapiens OX=9606 GN=ABCF1 PE=1 SV=9	1.27985	0.21885	93570.6	78208.5	89578.3	84127.8	20157.4	29838.7	15362.1	1.19643	0.0778855
141	tr|A0A024R6I7|A0A024R6I7_HUMAN	Alpha-1-antitrypsin OS=Homo sapiens OX=9606 GN=SERPINA1 PE=1 SV=1	-1.27045	0.22209	62056.1	82904.1	46581.8	103511	32304.2	37148.4	-20847.9	0.748529	-0.125791
142	sp|O75882|ATRN_HUMAN	Attractin OS=Homo sapiens OX=9606 GN=ATRN PE=1 SV=2	1.25922	0.22601	2993.28	2636.21	3066.72	2518.88	569.448	631.994	357.071	1.13545	0.0551674
143	sp|P02768|ALBU_HUMAN	Albumin OS=Homo sapiens OX=9606 GN=ALB PE=1 SV=2	1.2547	0.22761	1.35473e+08	1.2855e+08	1.35749e+08	1.28912e+08	1.3093e+07	1.0128e+07	6.923e+06	1.05385	0.0227807
144	sp|P04211|LV743_HUMAN	Immunoglobulin lambda variable 7-43 OS=Homo sapiens OX=9606 GN=IGLV7-43 PE=3 SV=2	1.2292	0.23677	37871.9	34296.5	41065.5	34190.3	8233.8	2889.35	3575.34	1.10425	0.0430665
145	sp|A0A0C4DH35|HV335_HUMAN	Probable non-functional immunoglobulin heavy variable 3-35 OS=Homo sapiens OX=9606 GN=IGHV3-35 PE=5 SV=1	-1.22246	0.23924	38492.9	41382.3	37850.9	40069.3	5930.7	3886.57	-2889.38	0.930178	-0.0314338
146	sp|P01009|A1AT_HUMAN	Alpha-1-antitrypsin OS=Homo sapiens OX=9606 GN=SERPINA1 PE=1 SV=3	-1.21443	0.2422	219082	238386	222898	223836	21575.8	42526.4	-19304	0.919022	-0.0366742
147	sp|P19823|ITIH2_HUMAN	Inter-alpha-trypsin inhibitor heavy chain H2 OS=Homo sapiens OX=9606 GN=ITIH2 PE=1 SV=2	1.19507	0.24947	577205	547545	589937	528196	63779	38413.6	29659.2	1.05417	0.0229097
148	sp|A0A0B4J1U7|HV601_HUMAN	Immunoglobulin heavy variable 6-1 OS=Homo sapiens OX=9606 GN=IGHV6-1 PE=3 SV=1	1.19279	0.25034	202626	168020	212313	128277	33333.8	80402.4	34606.2	1.20597	0.0813347
149	sp|P01782|HV309_HUMAN	Immunoglobulin heavy variable 3-9 OS=Homo sapiens OX=9606 GN=IGHV3-9 PE=1 SV=2	-1.19209	0.25061	33116	39057.2	40134.7	37247.4	13978.5	5305.75	-5941.18	0.847885	-0.071663
150	sp|P07360|CO8G_HUMAN	Complement component C8 gamma chain OS=Homo sapiens OX=9606 GN=C8G PE=1 SV=3	-1.15218	0.26617	22101.9	25994.7	25022.3	23352.5	7869.04	6388.35	-3892.72	0.850249	-0.0704537
151	sp|P00450|CERU_HUMAN	Ceruloplasmin OS=Homo sapiens OX=9606 GN=CP PE=1 SV=1	-1.14781	0.26792	193066	217546	195001	205571	56028.7	30894.5	-24479.8	0.887473	-0.0518448
152	sp|A0A0C4DH43|HV70D_HUMAN	Immunoglobulin heavy variable 2-70D OS=Homo sapiens OX=9606 GN=IGHV2-70D PE=3 SV=1	-1.13972	0.27118	2687.75	3234.13	2309.23	3160.86	822.39	1179.89	-546.387	0.831056	-0.0803697
153	sp|O75636|FCN3_HUMAN	Ficolin-3 OS=Homo sapiens OX=9606 GN=FCN3 PE=1 SV=2	-1.111	0.28298	42192.8	55422.7	41354.6	49469.7	14719.5	32550.9	-13229.9	0.761291	-0.118449
154	tr|A0A075B7D0|A0A075B7D0_HUMAN	Immunoglobulin heavy variable 1/OR15-1 (non-functional) (Fragment) OS=Homo sapiens OX=9606 GN=IGHV1OR15-1 PE=1 SV=1	-1.09554	0.2895	58933.6	67898.1	63970.6	63057	22334.6	10186.7	-8964.48	0.867971	-0.0614946
155	sp|P61769|B2MG_HUMAN	Beta-2-microglobulin OS=Homo sapiens OX=9606 GN=B2M PE=1 SV=1	-1.07693	0.29748	6396.57	7399.98	6835.88	7034.86	2100.29	1844.41	-1003.41	0.864404	-0.0632833
156	tr|K7ERI9|K7ERI9_HUMAN	Apolipoprotein C-I (Fragment) OS=Homo sapiens OX=9606 GN=APOC1 PE=1 SV=1	1.06955	0.30069	194503	167644	184110	147437	43796.3	61297.7	26858.5	1.16021	0.0645371
157	sp|P02749|APOH_HUMAN	Beta-2-glycoprotein 1 OS=Homo sapiens OX=9606 GN=APOH PE=1 SV=3	1.063	0.30356	829996	794926	826416	777793	61559	77500.4	35069.8	1.04412	0.0187492
158	tr|Q5QPP4|Q5QPP4_HUMAN	UDP-glucose 4-epimerase (Fragment) OS=Homo sapiens OX=9606 GN=GALE PE=1 SV=1	1.06063	0.30461	12698.8	9873.46	12527.4	10030.4	6624.8	4469.53	2825.34	1.28616	0.109293
159	sp|P04217|A1BG_HUMAN	Alpha-1B-glycoprotein OS=Homo sapiens OX=9606 GN=A1BG PE=1 SV=4	1.058	0.30577	734616	679904	688582	652565	117626	101154	54712.1	1.08047	0.0336128
160	tr|H0YAC1|H0YAC1_HUMAN	Plasma kallikrein (Fragment) OS=Homo sapiens OX=9606 GN=KLKB1 PE=1 SV=1	1.03657	0.31535	100489	94668.9	104715	94994.2	14768	8104.12	5820.49	1.06148	0.0259128
161	sp|P80748|LV321_HUMAN	Immunoglobulin lambda variable 3-21 OS=Homo sapiens OX=9606 GN=IGLV3-21 PE=1 SV=2	-1.02695	0.31972	32358.7	35561.1	31780	34475.8	6369.31	6852.04	-3202.41	0.909946	-0.0409842
162	sp|P08519|APOA_HUMAN	Apolipoprotein(a) OS=Homo sapiens OX=9606 GN=LPA PE=1 SV=1	-0.984863	0.33935	22569.1	29531.1	23202.5	24813	5826.7	20391	-6962.04	0.764247	-0.116766
163	sp|P0DP09|KV113_HUMAN	Immunoglobulin kappa variable 1-13 OS=Homo sapiens OX=9606 GN=IGKV1-13 PE=3 SV=1	-0.911512	0.37555	1290.42	2165.11	634.618	552.385	1212.75	2610.91	-874.695	0.596005	-0.22475
164	sp|P23142|FBLN1_HUMAN	Fibulin-1 OS=Homo sapiens OX=9606 GN=FBLN1 PE=1 SV=4	-0.836499	0.41519	2936.79	3347.02	3253.34	3468.04	1117.19	957.316	-410.233	0.877433	-0.0567858
165	sp|A0A0B4J1X5|HV374_HUMAN	Immunoglobulin heavy variable 3-74 OS=Homo sapiens OX=9606 GN=IGHV3-74 PE=3 SV=1	-0.735001	0.47298	182146	192018	183071	191137	28838.4	28144.5	-9872.52	0.948586	-0.0229235
166	sp|P29622|KAIN_HUMAN	Kallistatin OS=Homo sapiens OX=9606 GN=SERPINA4 PE=1 SV=3	-0.727747	0.47728	27889.4	29141.9	28424.6	30005.1	2720.3	4388.46	-1252.5	0.957021	-0.0190787
167	sp|A0A0C4DH69|KV109_HUMAN	Immunoglobulin kappa variable 1-9 OS=Homo sapiens OX=9606 GN=IGKV1-9 PE=3 SV=1	-0.699589	0.49423	28137.9	29994.2	30114.1	28449.5	6543.75	4533.24	-1856.38	0.938109	-0.0277468
168	sp|A0A0C4DH33|HV124_HUMAN	Immunoglobulin heavy variable 1-24 OS=Homo sapiens OX=9606 GN=IGHV1-24 PE=3 SV=1	-0.657676	0.5201	923.295	1068.76	837.17	1091.21	479.927	458.206	-145.464	0.863894	-0.0635395
169	sp|O60285|NUAK1_HUMAN	NUAK family SNF1-like kinase 1 OS=Homo sapiens OX=9606 GN=NUAK1 PE=1 SV=1	0.6512	0.52416	238.731	200.256	247.714	159.202	105.313	142.573	38.4752	1.19213	0.0763236
170	tr|F5H7G1|F5H7G1_HUMAN	Complement component 8 subunit beta OS=Homo sapiens OX=9606 GN=C8B PE=1 SV=1	0.64935	0.52532	64470.1	60371.7	60142	51264	11023.7	15394.9	4098.43	1.06789	0.0285252
171	tr|A0A075B7B8|A0A075B7B8_HUMAN	Immunoglobulin heavy variable 3/OR16-12 (non-functional) (Fragment) OS=Homo sapiens OX=9606 GN=IGHV3OR16-12 PE=1 SV=1	-0.596139	0.55942	51199.5	54375.4	52510.7	54199.2	15754.5	2687.02	-3175.83	0.941594	-0.0261362
172	sp|P01704|LV214_HUMAN	Immunoglobulin lambda variable 2-14 OS=Homo sapiens OX=9606 GN=IGLV2-14 PE=1 SV=2	0.587043	0.56537	33959.9	30966.4	30864	24086.6	9126.79	12277.3	2993.53	1.09667	0.0400761
173	sp|P0DOY2|IGLC2_HUMAN	Immunoglobulin lambda constant 2 OS=Homo sapiens OX=9606 GN=IGLC2 PE=1 SV=1	0.56193	0.58195	22131.7	20098.6	22596.5	21509.7	9371.18	5476.81	2033.11	1.10116	0.0418491
174	tr|A0A286YFJ8|A0A286YFJ8_HUMAN	Immunoglobulin heavy constant gamma 4 (Fragment) OS=Homo sapiens OX=9606 GN=IGHG4 PE=1 SV=1	-0.517815	0.61167	45432.3	49827.6	48072.2	55608.8	14848.8	20687.1	-4395.31	0.91179	-0.0401053
175	sp|A0A0B4J1X8|HV343_HUMAN	Immunoglobulin heavy variable 3-43 OS=Homo sapiens OX=9606 GN=IGHV3-43 PE=3 SV=1	-0.482409	0.63605	6416.97	6680.19	6564.49	6907.32	1240.06	1068.54	-263.223	0.960597	-0.017459
176	tr|B7ZKJ8|B7ZKJ8_HUMAN	ITIH4 protein OS=Homo sapiens OX=9606 GN=ITIH4 PE=1 SV=1	-0.441009	0.66511	1685.77	1860.72	1750.95	1904.46	598.382	1028.69	-174.943	0.905981	-0.0428811
177	tr|A0A0B4J231|A0A0B4J231_HUMAN	Immunoglobulin lambda-like polypeptide 5 OS=Homo sapiens OX=9606 GN=IGLL5 PE=1 SV=1	-0.370487	0.71588	587163	611442	602886	595891	178582	82225.9	-24279.6	0.960291	-0.017597
178	sp|P04433|KV311_HUMAN	Immunoglobulin kappa variable 3-11 OS=Homo sapiens OX=9606 GN=IGKV3-11 PE=1 SV=1	-0.316823	0.75547	362697	369269	343654	372285	51227.1	35335.7	-6572.19	0.982202	-0.00779911
179	sp|P0DTE1|HV383_HUMAN	Probable non-functional immunoglobulin heavy variable 3-38-3 OS=Homo sapiens OX=9606 GN=IGHV3-38-3 PE=5 SV=1	0.307301	0.76258	7368.55	6627.28	3346.95	7130.65	6301.87	3557.33	741.27	1.11185	0.0460467
180	tr|A0A4W8ZXM2|A0A4W8ZXM2_HUMAN	Immunoglobulin heavy variable 3-72 OS=Homo sapiens OX=9606 GN=IGHV3-72 PE=1 SV=1	0.298816	0.76893	7639.59	7452.18	7532	7469.04	1685.39	836.367	187.408	1.02515	0.0107866
181	sp|P01871|IGHM_HUMAN	Immunoglobulin heavy constant mu OS=Homo sapiens OX=9606 GN=IGHM PE=1 SV=4	-0.283598	0.78036	4.50185e+06	4.70794e+06	3.77694e+06	5.16925e+06	1.65986e+06	1.41335e+06	-206087	0.956226	-0.0194396
182	sp|A0A0C4DH34|HV428_HUMAN	Immunoglobulin heavy variable 4-28 OS=Homo sapiens OX=9606 GN=IGHV4-28 PE=3 SV=1	0.26012	0.79809	30599.7	30299.9	30306.2	30500.1	2294.63	2586.99	299.833	1.0099	0.00427644
183	sp|P15169|CBPN_HUMAN	Carboxypeptidase N catalytic chain OS=Homo sapiens OX=9606 GN=CPN1 PE=1 SV=1	-0.225519	0.82443	30959.6	31576.9	29235.2	31712	6098.49	5499.76	-617.331	0.98045	-0.00857458
184	sp|P04114|APOB_HUMAN	Apolipoprotein B-100 OS=Homo sapiens OX=9606 GN=APOB PE=1 SV=2	0.191166	0.8508	1.0412e+06	1.03082e+06	1.08235e+06	1.04731e+06	136078	89722.5	10386.4	1.01008	0.004354
185	sp|P04264|K2C1_HUMAN	Keratin, type II cytoskeletal 1 OS=Homo sapiens OX=9606 GN=KRT1 PE=1 SV=6	0.190684	0.85117	19382.8	18574.2	17321.8	19191.1	12289	3285.1	808.538	1.04353	0.018505
186	sp|P09871|C1S_HUMAN	Complement C1s subcomponent OS=Homo sapiens OX=9606 GN=C1S PE=1 SV=1	-0.0974679	0.92357	90504.4	91295.9	85703.4	88418.2	14469.6	19599.9	-791.519	0.99133	-0.00378167
187	sp|P02766|TTHY_HUMAN	Transthyretin OS=Homo sapiens OX=9606 GN=TTR PE=1 SV=1	-0.0669447	0.94746	48154.3	48539.2	48540.5	49768.2	13445.8	10805.5	-384.922	0.99207	-0.00345773
188	tr|A0A286YEY5|A0A286YEY5_HUMAN	Immunoglobulin heavy constant alpha 2 (Fragment) OS=Homo sapiens OX=9606 GN=IGHA2 PE=1 SV=1	0.0424242	0.96669	4364.75	4296.44	3516.32	4541.81	3862.87	2900.6	68.3124	1.0159	0.00685086
189	sp|A0A0C4DH36|HV338_HUMAN	Probable non-functional immunoglobulin heavy variable 3-38 OS=Homo sapiens OX=9606 GN=IGHV3-38 PE=5 SV=1	-0.0369564	0.97098	3410.7	3438.42	3750.64	4019.28	1578.39	1603.62	-27.7184	0.991939	-0.0035152

## Sheet: C vs H
					Control	Hospitalized
Row	Peak Name	Group	t-value	p-value	Mean 1	Mean 2	Median 1	Median 2	Sigma 1	Sigma 2	Delta	Fold Change	Log (Fold Change)
1	sp|P00738|HPT_HUMAN	Haptoglobin OS=Homo sapiens OX=9606 GN=HP PE=1 SV=1	-30.5093	1.3159e-15	6.7884e+06	2.9859e+07	6.4117e+06	2.95778e+07	1.2642e+06	1.88364e+06	-2.30706e+07	0.227348	-0.643308
2	tr|A0A087WW43|A0A087WW43_HUMAN	Inter-alpha-trypsin inhibitor heavy chain H3 OS=Homo sapiens OX=9606 GN=ITIH3 PE=1 SV=1	-22.3609	1.7017e-13	64104.4	171526	61701.4	173509	11467.6	8729.33	-107422	0.37373	-0.427442
3	sp|P02748|CO9_HUMAN	Complement component C9 OS=Homo sapiens OX=9606 GN=C9 PE=1 SV=2	-17.9871	4.8785e-12	160377	335711	162184	328122	22143.3	19101.1	-175334	0.477723	-0.320824
4	sp|P04003|C4BPA_HUMAN	C4b-binding protein alpha chain OS=Homo sapiens OX=9606 GN=C4BPA PE=1 SV=2	-16.5122	1.7948e-11	572535	1.09783e+06	573868	1.08285e+06	79117.4	53374.2	-525297	0.521514	-0.282734
5	sp|P18428|LBP_HUMAN	Lipopolysaccharide-binding protein OS=Homo sapiens OX=9606 GN=LBP PE=1 SV=3	-15.8395	3.3674e-11	16569.3	66882.1	16288.8	70470.8	4310.11	8498.79	-50312.8	0.247739	-0.606006
6	sp|P20851|C4BPB_HUMAN	C4b-binding protein beta chain OS=Homo sapiens OX=9606 GN=C4BPB PE=1 SV=1	-13.2579	4.7921e-10	30910.9	56577.7	30765.7	56288.6	4609.95	3532.71	-25666.8	0.546344	-0.262534
7	sp|P01011|AACT_HUMAN	Alpha-1-antichymotrypsin OS=Homo sapiens OX=9606 GN=SERPINA3 PE=1 SV=2	-13.1911	5.1625e-10	782285	2.90894e+06	804130	2.77121e+06	116764	469353	-2.12666e+06	0.268924	-0.57037
8	sp|P02763|A1AG1_HUMAN	Alpha-1-acid glycoprotein 1 OS=Homo sapiens OX=9606 GN=ORM1 PE=1 SV=1	-13.1782	5.237e-10	2.08927e+06	5.12534e+06	1.87811e+06	5.0695e+06	535190	437342	-3.03607e+06	0.407635	-0.389729
9	tr|A0A3B3ISJ1|A0A3B3ISJ1_HUMAN	Vitamin K-dependent protein S OS=Homo sapiens OX=9606 GN=PROS1 PE=1 SV=1	-12.1279	1.7642e-09	91031.6	140934	91480.5	142465	7899.33	9485.41	-49902.1	0.645918	-0.189823
10	tr|E9PHK0|E9PHK0_HUMAN	Tetranectin OS=Homo sapiens OX=9606 GN=CLEC3B PE=1 SV=1	11.9742	2.1227e-09	11596.2	5656.54	11629.7	5752.72	982.574	1117.61	5939.67	2.05005	0.311765
11	sp|P35858|ALS_HUMAN	Insulin-like growth factor-binding protein complex acid labile subunit OS=Homo sapiens OX=9606 GN=IGFALS PE=1 SV=1	11.2998	4.8911e-09	48695	21156.5	48610	19451	4774.06	5537.35	27538.5	2.30165	0.36204
12	sp|P02647|APOA1_HUMAN	Apolipoprotein A-I OS=Homo sapiens OX=9606 GN=APOA1 PE=1 SV=1	11.2418	5.2647e-09	3.89171e+07	2.19655e+07	3.85481e+07	2.11732e+07	4.20252e+06	1.67415e+06	1.69516e+07	1.77174	0.248399
13	sp|P02750|A2GL_HUMAN	Leucine-rich alpha-2-glycoprotein OS=Homo sapiens OX=9606 GN=LRG1 PE=1 SV=2	-11.1123	6.2122e-09	157396	365292	147623	392765	18112.2	53123.2	-207897	0.430876	-0.365648
14	sp|P01591|IGJ_HUMAN	Immunoglobulin J chain OS=Homo sapiens OX=9606 GN=JCHAIN PE=1 SV=4	-11.003	7.152e-09	216296	518967	213280	526175	37876.7	73318.2	-302671	0.416782	-0.380091
15	sp|P02743|SAMP_HUMAN	Serum amyloid P-component OS=Homo sapiens OX=9606 GN=APCS PE=1 SV=2	-10.6997	1.0634e-08	131170	369156	128350	400700	19440.2	63832.4	-237986	0.355324	-0.449375
16	tr|A0A2Q2TTZ9|A0A2Q2TTZ9_HUMAN	Immunoglobulin kappa variable 1-33 OS=Homo sapiens OX=9606 GN=IGKV1D-33 PE=1 SV=1	-10.3616	1.672e-08	16299.4	29990	17927.4	30448.1	3119.79	2445.21	-13690.6	0.543494	-0.264805
17	sp|P02671|FIBA_HUMAN	Fibrinogen alpha chain OS=Homo sapiens OX=9606 GN=FGA PE=1 SV=2	-10.3104	1.7923e-08	16631.9	34581.8	16110.8	34616.2	3644.35	3741.26	-17949.9	0.480944	-0.317906
18	sp|P04275|VWF_HUMAN	von Willebrand factor OS=Homo sapiens OX=9606 GN=VWF PE=1 SV=4	-10.1483	2.2371e-08	20260.8	87069.4	20869.7	80633.6	6755.13	18558.4	-66808.6	0.232697	-0.633209
19	tr|A0A096LPE2|A0A096LPE2_HUMAN	SAA2-SAA4 readthrough OS=Homo sapiens OX=9606 GN=SAA2-SAA4 PE=3 SV=1	-9.9372	2.9983e-08	74230.5	153736	65172.5	160738	18549.6	15232.2	-79505	0.482846	-0.316192
20	sp|P02649|APOE_HUMAN	Apolipoprotein E OS=Homo sapiens OX=9606 GN=APOE PE=1 SV=1	-9.79129	3.6808e-08	340900	594804	318766	594846	53573.9	56408.2	-253904	0.57313	-0.241747
21	sp|P63261|ACTG_HUMAN	Actin, cytoplasmic 2 OS=Homo sapiens OX=9606 GN=ACTG1 PE=1 SV=1	-9.61216	4.7492e-08	10007.7	25827.5	9702.04	25536.8	3572.51	3408.16	-15819.8	0.387482	-0.411748
22	sp|P02787|TRFE_HUMAN	Serotransferrin OS=Homo sapiens OX=9606 GN=TF PE=1 SV=3	9.28674	7.6129e-08	1.75416e+07	8.64319e+06	1.74336e+07	8.51079e+06	2.7991e+06	654229	8.89836e+06	2.02952	0.307394
23	sp|P25311|ZA2G_HUMAN	Zinc-alpha-2-glycoprotein OS=Homo sapiens OX=9606 GN=AZGP1 PE=1 SV=2	-8.96594	1.2263e-07	338000	575379	326180	561948	40410.5	68378.7	-237379	0.587438	-0.231038
24	sp|P02765|FETUA_HUMAN	Alpha-2-HS-glycoprotein OS=Homo sapiens OX=9606 GN=AHSG PE=1 SV=2	8.69367	1.8551e-07	1.40442e+06	615907	1.41181e+06	666993	224906	153149	788510	2.28024	0.357981
25	sp|P01880|IGHD_HUMAN	Immunoglobulin heavy constant delta OS=Homo sapiens OX=9606 GN=IGHD PE=1 SV=3	8.13677	4.4476e-07	59998.3	8656.59	53532.5	8071.04	18626.5	3373.28	51341.7	6.93093	0.840792
26	sp|P36955|PEDF_HUMAN	Pigment epithelium-derived factor OS=Homo sapiens OX=9606 GN=SERPINF1 PE=1 SV=4	-8.11449	4.6096e-07	74741.4	110872	74955.4	114679	10750	7928.71	-36130.2	0.674126	-0.171259
27	sp|P01717|LV325_HUMAN	Immunoglobulin lambda variable 3-25 OS=Homo sapiens OX=9606 GN=IGLV3-25 PE=1 SV=2	-7.69659	9.1241e-07	34907.1	112677	38087.6	110552	10375.9	28482.2	-77769.6	0.309799	-0.50892
28	sp|P04196|HRG_HUMAN	Histidine-rich glycoprotein OS=Homo sapiens OX=9606 GN=HRG PE=1 SV=1	7.68392	9.3183e-07	434232	231124	433489	220477	53476.4	58553.7	203108	1.87878	0.273877
29	sp|P10909|CLUS_HUMAN	Clusterin OS=Homo sapiens OX=9606 GN=CLU PE=1 SV=1	-7.52042	1.225e-06	405098	521398	401086	527795	23708.5	39878.1	-116300	0.776947	-0.109609
30	sp|P02790|HEMO_HUMAN	Hemopexin OS=Homo sapiens OX=9606 GN=HPX PE=1 SV=2	-7.49249	1.284e-06	6.58899e+06	8.79631e+06	6.71666e+06	8.83167e+06	676972	568181	-2.20731e+06	0.749063	-0.125481
31	sp|P59666|DEF3_HUMAN	Neutrophil defensin 3 OS=Homo sapiens OX=9606 GN=DEFA3 PE=1 SV=1	-7.40848	1.4803e-06	5968.22	16080	5943.51	15670.6	2216.6	3442.83	-10111.8	0.371158	-0.430442
32	sp|P05543|THBG_HUMAN	Thyroxine-binding globulin OS=Homo sapiens OX=9606 GN=SERPINA7 PE=1 SV=2	-7.40191	1.4969e-06	15689.8	29863.7	17841.2	29838.3	4929.22	2950.33	-14173.9	0.52538	-0.279527
33	sp|P01701|LV151_HUMAN	Immunoglobulin lambda variable 1-51 OS=Homo sapiens OX=9606 GN=IGLV1-51 PE=1 SV=2	-7.27603	1.8559e-06	36152.4	46632.5	37978.4	46558	2768.75	3317.47	-10480.1	0.775263	-0.110551
34	sp|P06396|GELS_HUMAN	Gelsolin OS=Homo sapiens OX=9606 GN=GSN PE=1 SV=1	7.02073	2.8891e-06	226277	143252	230535	128477	19960.5	29329	83024.6	1.57957	0.198539
35	tr|V9GYM3|V9GYM3_HUMAN	Apolipoprotein A-II OS=Homo sapiens OX=9606 GN=APOA2 PE=1 SV=1	6.85194	3.8897e-06	1.66781e+06	955208	1.64811e+06	985484	273844	149509	712600	1.74602	0.242048
36	sp|P01715|LV301_HUMAN	Immunoglobulin lambda variable 3-1 OS=Homo sapiens OX=9606 GN=IGLV3-1 PE=1 SV=2	-6.77564	4.4551e-06	1794.6	9995.59	1737.5	9269.8	605.375	3580.27	-8200.99	0.179539	-0.745841
37	tr|B0YIW2|B0YIW2_HUMAN	Apolipoprotein C-III OS=Homo sapiens OX=9606 GN=APOC3 PE=1 SV=1	-6.63493	5.7341e-06	1.2122e+06	2.31032e+06	1.2426e+06	2.04391e+06	222373	443937	-1.09812e+06	0.524689	-0.280098
38	sp|P06727|APOA4_HUMAN	Apolipoprotein A-IV OS=Homo sapiens OX=9606 GN=APOA4 PE=1 SV=4	6.55398	6.6383e-06	712033	444523	718825	407044	94922.4	77353.7	267510	1.60179	0.204606
39	sp|P06331|HV434_HUMAN	Immunoglobulin heavy variable 4-34 OS=Homo sapiens OX=9606 GN=IGHV4-34 PE=1 SV=2	-6.45093	8.0089e-06	167017	276826	167612	265568	22918.4	45635.2	-109810	0.603327	-0.219447
40	sp|P01024|CO3_HUMAN	Complement C3 OS=Homo sapiens OX=9606 GN=C3 PE=1 SV=2	-6.43644	8.224e-06	2.94e+06	4.8959e+06	3.11969e+06	5.22646e+06	525730	744776	-1.9559e+06	0.600502	-0.221485
41	sp|P00740|FA9_HUMAN	Coagulation factor IX OS=Homo sapiens OX=9606 GN=F9 PE=1 SV=2	-6.41936	8.4854e-06	7240.67	12165	7389.05	12331.9	828.421	2147.02	-4924.29	0.595207	-0.225332
42	sp|P01019|ANGT_HUMAN	Angiotensinogen OS=Homo sapiens OX=9606 GN=AGT PE=1 SV=1	-6.40123	8.7722e-06	263617	462823	263840	445606	37606.1	85450.7	-199206	0.569585	-0.244442
43	sp|P01876|IGHA1_HUMAN	Immunoglobulin heavy constant alpha 1 OS=Homo sapiens OX=9606 GN=IGHA1 PE=1 SV=2	-6.39114	8.9363e-06	1.87886e+06	3.90005e+06	1.67295e+06	4.09114e+06	630306	709108	-2.02119e+06	0.481752	-0.317176
44	tr|A0A140TA29|A0A140TA29_HUMAN	C4a anaphylatoxin OS=Homo sapiens OX=9606 GN=C4B PE=1 SV=1	-6.26091	1.1364e-05	67002.8	101755	65504.2	104105	12903.4	10525.5	-34751.9	0.658474	-0.181462
45	tr|A0A286YEY4|A0A286YEY4_HUMAN	Immunoglobulin heavy constant gamma 2 (Fragment) OS=Homo sapiens OX=9606 GN=IGHG2 PE=1 SV=1	6.13382	1.4401e-05	2.63548e+06	1.42742e+06	2.68276e+06	1.46276e+06	528690	263801	1.20806e+06	1.84632	0.266307
46	sp|P01619|KV320_HUMAN	Immunoglobulin kappa variable 3-20 OS=Homo sapiens OX=9606 GN=IGKV3-20 PE=1 SV=2	-6.12701	1.4585e-05	638107	923160	604648	947243	106076	90709.9	-285053	0.69122	-0.160384
47	sp|P01031|CO5_HUMAN	Complement C5 OS=Homo sapiens OX=9606 GN=C5 PE=1 SV=4	-6.07546	1.6067e-05	255292	366576	250882	358387	32145	44567.7	-111284	0.696424	-0.157126
48	sp|P05155|IC1_HUMAN	Plasma protease C1 inhibitor OS=Homo sapiens OX=9606 GN=SERPING1 PE=1 SV=2	-6.06437	1.6405e-05	586124	1.61553e+06	552714	1.64363e+06	327979	389556	-1.0294e+06	0.362806	-0.440325
49	tr|K7ER74|K7ER74_HUMAN	Apolipoprotein C-II OS=Homo sapiens OX=9606 GN=APOC4-APOC2 PE=1 SV=1	-6.06194	1.648e-05	180492	309105	197177	291800	34233.4	53659.2	-128613	0.583919	-0.233647
50	tr|G3XAM2|G3XAM2_HUMAN	Complement factor I OS=Homo sapiens OX=9606 GN=CFI PE=1 SV=1	-6.0281	1.7565e-05	91512.6	140237	89244.6	136032	13465	20166.4	-48724	0.652558	-0.185381
51	sp|P19652|A1AG2_HUMAN	Alpha-1-acid glycoprotein 2 OS=Homo sapiens OX=9606 GN=ORM2 PE=1 SV=2	-5.99278	1.8777e-05	1.17692e+06	2.18146e+06	1.21189e+06	2.04146e+06	122736	487667	-1.00454e+06	0.53951	-0.268001
52	sp|P22792|CPN2_HUMAN	Carboxypeptidase N subunit 2 OS=Homo sapiens OX=9606 GN=CPN2 PE=1 SV=3	-5.87481	2.3491e-05	108138	141983	103134	143887	15160.7	8298.18	-33845	0.761627	-0.118258
53	sp|P01766|HV313_HUMAN	Immunoglobulin heavy variable 3-13 OS=Homo sapiens OX=9606 GN=IGHV3-13 PE=1 SV=2	-5.80334	2.6931e-05	7779.83	10000.4	7429.17	9988.96	1035.49	495.392	-2220.53	0.777955	-0.109045
54	sp|P27169|PON1_HUMAN	Serum paraoxonase/arylesterase 1 OS=Homo sapiens OX=9606 GN=PON1 PE=1 SV=3	5.70093	3.2793e-05	202615	148957	202144	146343	24154.9	14623.1	53657.9	1.36022	0.133611
55	sp|A0A0B4J1V2|HV226_HUMAN	Immunoglobulin heavy variable 2-26 OS=Homo sapiens OX=9606 GN=IGHV2-26 PE=3 SV=1	-5.61359	3.8833e-05	16169.2	29663	17108	28820.7	3754.95	6156.6	-13493.8	0.545096	-0.263527
56	tr|A0A087X1J7|A0A087X1J7_HUMAN	Glutathione peroxidase OS=Homo sapiens OX=9606 GN=GPX3 PE=1 SV=1	-5.5546	4.3555e-05	65955.9	87441.4	66454.2	88916.6	7788.08	8602.41	-21485.4	0.754288	-0.122463
57	sp|P02741|CRP_HUMAN	C-reactive protein OS=Homo sapiens OX=9606 GN=CRP PE=1 SV=1	-5.32289	6.8653e-05	5657.6	61939.5	5650.5	50252.2	2251.99	31640.6	-56281.9	0.0913408	-1.03934
58	sp|P10643|CO7_HUMAN	Complement component C7 OS=Homo sapiens OX=9606 GN=C7 PE=1 SV=2	-5.29299	7.2841e-05	74066.3	131099	69237.6	141779	12429.5	29840.5	-57033.1	0.564963	-0.24798
59	sp|P80748|LV321_HUMAN	Immunoglobulin lambda variable 3-21 OS=Homo sapiens OX=9606 GN=IGLV3-21 PE=1 SV=2	-5.26722	7.6661e-05	32358.7	47420.6	31780	48336.2	6369.31	5746.71	-15061.8	0.682377	-0.165975
60	tr|V9GYE7|V9GYE7_HUMAN	Complement factor H-related protein 2 OS=Homo sapiens OX=9606 GN=CFHR2 PE=1 SV=1	-5.23583	8.1595e-05	5654.11	10357.5	5981.56	10297.1	2394.61	1236.34	-4703.42	0.545894	-0.262892
61	sp|P02760|AMBP_HUMAN	Protein AMBP OS=Homo sapiens OX=9606 GN=AMBP PE=1 SV=1	-5.19713	8.8134e-05	198367	299328	187931	286889	35365.7	46321.4	-100961	0.662709	-0.178677
62	sp|P0DJI9|SAA2_HUMAN	Serum amyloid A-2 proteincur OS=Homo sapiens OX=9606 GN=SAA2 PE=1 SV=1	-5.10273	0.00011	4700.32	81063.3	4271.87	78063	1803.68	44859.1	-76363	0.0579833	-1.2367
63	sp|P23083|HV102_HUMAN	Immunoglobulin heavy variable 1-2 OS=Homo sapiens OX=9606 GN=IGHV1-2 PE=1 SV=2	-5.0688	0.00011	6849.52	11178.4	7310.99	11016.1	1767.11	1855.14	-4328.88	0.612746	-0.212719
64	sp|P61769|B2MG_HUMAN	Beta-2-microglobulin OS=Homo sapiens OX=9606 GN=B2M PE=1 SV=1	-5.07759	0.00011	6396.57	11698.4	6835.88	12916.2	2100.29	2324.06	-5301.83	0.54679	-0.262179
65	sp|P0DJI8|SAA1_HUMAN	Serum amyloid A-1 protein OS=Homo sapiens OX=9606 GN=SAA1 PE=1 SV=1	-4.95593	0.00014	10184.4	559502	9390.88	575086	3666.15	332501	-549317	0.0182027	-1.73986
66	sp|P01706|LV211_HUMAN	Immunoglobulin lambda variable 2-11 OS=Homo sapiens OX=9606 GN=IGLV2-11 PE=1 SV=2	-4.8677	0.00017	9344.76	19295.5	8312.87	20322.3	4550.76	4111.01	-9950.69	0.484299	-0.314887
67	sp|P02042|HBD_HUMAN	Hemoglobin subunit delta OS=Homo sapiens OX=9606 GN=HBD PE=1 SV=2	-4.83333	0.00018	6123.97	24203.5	5486.84	29047.2	1840.73	11069.8	-18079.5	0.25302	-0.596845
68	sp|A0A0B4J1X5|HV374_HUMAN	Immunoglobulin heavy variable 3-74 OS=Homo sapiens OX=9606 GN=IGHV3-74 PE=3 SV=1	-4.84121	0.00018	182146	258430	183071	254366	28838.4	37455.8	-76283.7	0.704818	-0.151923
69	sp|P02747|C1QC_HUMAN	Complement C1q subcomponent subunit C OS=Homo sapiens OX=9606 GN=C1QC PE=1 SV=3	-4.73576	0.00022	109776	135159	108906	132534	12705.3	9855.84	-25383.4	0.812196	-0.0903392
70	sp|P04004|VTNC_HUMAN	Vitronectin OS=Homo sapiens OX=9606 GN=VTN PE=1 SV=1	-4.72716	0.00023	535188	734203	503861	710446	80559.5	97272.9	-199015	0.728938	-0.137309
71	sp|P19827|ITIH1_HUMAN	Inter-alpha-trypsin inhibitor heavy chain H1 OS=Homo sapiens OX=9606 GN=ITIH1 PE=1 SV=3	4.69968	0.00024	319543	221583	317384	208775	58530	22012.1	97960.6	1.4421	0.158994
72	sp|P08603|CFAH_HUMAN	Complement factor H OS=Homo sapiens OX=9606 GN=CFH PE=1 SV=4	-4.65758	0.00026	432367	567933	432552	575441	45583.1	74477.1	-135566	0.7613	-0.118444
73	sp|P55056|APOC4_HUMAN	Apolipoprotein C-IV OS=Homo sapiens OX=9606 GN=APOC4 PE=1 SV=1	-4.5563	0.00032	12646.2	20332.2	12580.5	19064	3605.56	3551.1	-7685.97	0.62198	-0.206224
74	tr|D6R934|D6R934_HUMAN	Complement C1q subcomponent subunit B OS=Homo sapiens OX=9606 GN=C1QB PE=1 SV=1	-4.55233	0.00033	99429.6	143974	99512.8	148361	16540.6	24251.6	-44544.9	0.690605	-0.16077
75	sp|P01700|LV147_HUMAN	Immunoglobulin lambda variable 1-47 OS=Homo sapiens OX=9606 GN=IGLV1-47 PE=1 SV=2	-4.28247	0.00057	65644.2	83915.6	66051.3	82555.7	4366.84	12031.7	-18271.4	0.782264	-0.106646
76	sp|P68871|HBB_HUMAN	Hemoglobin subunit beta OS=Homo sapiens OX=9606 GN=HBB PE=1 SV=2	-4.17359	0.00072	422446	1.88535e+06	390535	2.0125e+06	93319.2	1.04739e+06	-1.4629e+06	0.224068	-0.649621
77	sp|Q96PD5|PGRP2_HUMAN	N-acetylmuramoyl-L-alanine amidase OS=Homo sapiens OX=9606 GN=PGLYRP2 PE=1 SV=1	4.01987	0.00099	73259.1	49065.7	74621.4	41641.6	10610.1	14608.9	24193.4	1.49308	0.174084
78	sp|P69905|HBA_HUMAN	Hemoglobin subunit alpha OS=Homo sapiens OX=9606 GN=HBA1 PE=1 SV=2	-3.98314	0.00107	437450	2.36744e+06	411041	2.45459e+06	96324.2	1.45043e+06	-1.92999e+06	0.184778	-0.733351
79	sp|P02768|ALBU_HUMAN	Albumin OS=Homo sapiens OX=9606 GN=ALB PE=1 SV=2	3.95674	0.00113	1.35473e+08	1.17202e+08	1.35749e+08	1.15857e+08	1.3093e+07	4.52649e+06	1.82713e+07	1.1559	0.062919
80	sp|A0A0C4DH31|HV118_HUMAN	Immunoglobulin heavy variable 1-18 OS=Homo sapiens OX=9606 GN=IGHV1-18 PE=3 SV=1	-3.79993	0.00157	9332.35	14178.8	9209.04	14374.7	1499.5	3520.13	-4846.44	0.658191	-0.181648
81	tr|K7ERI9|K7ERI9_HUMAN	Apolipoprotein C-I (Fragment) OS=Homo sapiens OX=9606 GN=APOC1 PE=1 SV=1	3.7881	0.00161	194503	130277	184110	139184	43796.3	25865.7	64226	1.493	0.174059
82	sp|A0A0C4DH38|HV551_HUMAN	Immunoglobulin heavy variable 5-51 OS=Homo sapiens OX=9606 GN=IGHV5-51 PE=3 SV=1	-3.78703	0.00162	38858.3	63735.1	40987.9	55296.7	10527.1	16659.5	-24876.8	0.609685	-0.214894
83	tr|Q5STZ8|Q5STZ8_HUMAN	ATP-binding cassette sub-family F member 1 (Fragment) OS=Homo sapiens OX=9606 GN=ABCF1 PE=1 SV=9	3.75657	0.00172	93570.6	60301.9	89578.3	68105.9	20157.4	17307.8	33268.8	1.5517	0.190809
84	sp|A0A0C4DH69|KV109_HUMAN	Immunoglobulin kappa variable 1-9 OS=Homo sapiens OX=9606 GN=IGKV1-9 PE=3 SV=1	-3.71689	0.00187	28137.9	41627.7	30114.1	36284.4	6543.75	8702.23	-13489.9	0.67594	-0.170092
85	tr|A0A087WSY5|A0A087WSY5_HUMAN	Carboxypeptidase B2 OS=Homo sapiens OX=9606 GN=CPB2 PE=1 SV=1	-3.65615	0.00213	25785.1	35178.9	25457.8	35192.1	3560.47	6836.27	-9393.73	0.732972	-0.134912
86	sp|P13671|CO6_HUMAN	Complement component C6 OS=Homo sapiens OX=9606 GN=C6 PE=1 SV=3	-3.64702	0.00217	53574.7	74950.8	52106.9	67902.5	4315.42	17046	-21376.1	0.714798	-0.145817
87	tr|C9JEU5|C9JEU5_HUMAN	Fibrinogen gamma chain OS=Homo sapiens OX=9606 GN=FGG PE=1 SV=1	-3.60882	0.00235	5060.09	8958.98	4592.66	8798.55	2501.13	2061.38	-3898.88	0.564807	-0.2481
88	sp|P01714|LV319_HUMAN	Immunoglobulin lambda variable 3-19 OS=Homo sapiens OX=9606 GN=IGLV3-19 PE=1 SV=2	-3.5316	0.00277	24832.9	56821.2	26401.6	40373.4	6342.15	26422.7	-31988.3	0.437036	-0.359483
89	tr|A0A0G2JMB2|A0A0G2JMB2_HUMAN	Immunoglobulin heavy constant alpha 2 (Fragment) OS=Homo sapiens OX=9606 GN=IGHA2 PE=1 SV=1	-3.52874	0.00279	17945.5	38739.6	15093.5	35126.5	9775.96	14729.4	-20794.1	0.463233	-0.3342
90	sp|P07360|CO8G_HUMAN	Complement component C8 gamma chain OS=Homo sapiens OX=9606 GN=C8G PE=1 SV=3	-3.42	0.00351	22101.9	32618.3	25022.3	30561.8	7869.04	4814.22	-10516.4	0.677593	-0.169031
91	sp|P01009|A1AT_HUMAN	Alpha-1-antitrypsin OS=Homo sapiens OX=9606 GN=SERPINA1 PE=1 SV=3	-3.3701	0.0039	219082	317577	222898	278789	21575.8	84983	-98495.7	0.689853	-0.161244
92	sp|P01599|KV117_HUMAN	Immunoglobulin kappa variable 1-17 OS=Homo sapiens OX=9606 GN=IGKV1-17 PE=1 SV=2	-3.23485	0.00518	5170.88	19194.3	5675.84	11466.8	2228.72	12812.9	-14023.4	0.269397	-0.569607
93	tr|G3V2W1|G3V2W1_HUMAN	Protein Z-dependent protease inhibitor OS=Homo sapiens OX=9606 GN=SERPINA10 PE=1 SV=1	-3.20912	0.00547	1437.38	2606.83	1578.57	2695.94	695.322	843.632	-1169.45	0.551389	-0.258542
94	sp|A0A087WSY6|KVD15_HUMAN	Immunoglobulin kappa variable 3D-15 OS=Homo sapiens OX=9606 GN=IGKV3D-15 PE=3 SV=6	-3.17506	0.00588	68737.4	89284.5	68665.7	89059	16876.5	9596.68	-20547.1	0.769869	-0.113583
95	tr|B4DPQ0|B4DPQ0_HUMAN	Complement subcomponent C1r OS=Homo sapiens OX=9606 GN=C1R PE=1 SV=1	-3.13661	0.00637	71046.1	91877.3	70321.6	84674.1	9233.74	17655.1	-20831.2	0.773271	-0.111668
96	sp|P01023|A2MG_HUMAN	Alpha-2-macroglobulin OS=Homo sapiens OX=9606 GN=A2M PE=1 SV=3	-3.10285	0.00684	6.06958e+06	7.20548e+06	6.19625e+06	7.32485e+06	785434	767635	-1.13591e+06	0.842355	-0.0745049
97	sp|O95445|APOM_HUMAN	Apolipoprotein M OS=Homo sapiens OX=9606 GN=APOM PE=1 SV=2	3.09386	0.00697	201750	169167	195848	168307	25638.6	18462.6	32582.9	1.19261	0.0764978
98	tr|B4E1Z4|B4E1Z4_HUMAN	C3/C5 convertase OS=Homo sapiens OX=9606 PE=1 SV=1	-3.08742	0.00706	502456	608867	523317	609607	93680.7	43761.1	-106411	0.825231	-0.0834243
99	sp|P19823|ITIH2_HUMAN	Inter-alpha-trypsin inhibitor heavy chain H2 OS=Homo sapiens OX=9606 GN=ITIH2 PE=1 SV=2	3.01766	0.00817	577205	441007	589937	393821	63779	119438	136197	1.30883	0.116884
100	sp|P43652|AFAM_HUMAN	Afamin OS=Homo sapiens OX=9606 GN=AFM PE=1 SV=1	3.00635	0.00837	345508	279202	342902	281215	60609.4	26539.7	66305.5	1.23748	0.0925389
101	tr|A0A0B4J231|A0A0B4J231_HUMAN	Immunoglobulin lambda-like polypeptide 5 OS=Homo sapiens OX=9606 GN=IGLL5 PE=1 SV=1	-2.9788	0.00886	587163	808510	602886	801362	178582	133427	-221347	0.726228	-0.138927
102	tr|B1AKG0|B1AKG0_HUMAN	Complement factor H-related protein 1 OS=Homo sapiens OX=9606 GN=CFHR1 PE=1 SV=1	-2.94007	0.00961	6448.2	9365.82	6642.79	9113.95	2610.29	1431.61	-2917.62	0.688482	-0.162107
103	tr|A0A075B7D0|A0A075B7D0_HUMAN	Immunoglobulin heavy variable 1/OR15-1 (non-functional) (Fragment) OS=Homo sapiens OX=9606 GN=IGHV1OR15-1 PE=1 SV=1	-2.85373	0.01149	58933.6	87819.9	63970.6	86691.3	22334.6	20574.6	-28886.4	0.671073	-0.17323
104	tr|E9PFZ2|E9PFZ2_HUMAN	Ceruloplasmin OS=Homo sapiens OX=9606 GN=CP PE=1 SV=1	2.80805	0.01263	7701.61	3422.76	6243.9	3299.5	4182.73	1844.43	4278.85	2.25012	0.352205
105	sp|P04432|KVD39_HUMAN	Immunoglobulin kappa variable 1D-39 OS=Homo sapiens OX=9606 GN=IGKV1D-39 PE=3 SV=2	-2.79479	0.01298	34161.6	47762.2	30949.8	45023.4	8831.3	11625.3	-13600.7	0.715242	-0.145547
106	sp|A0A0A0MS15|HV349_HUMAN	Immunoglobulin heavy variable 3-49 OS=Homo sapiens OX=9606 GN=IGHV3-49 PE=3 SV=1	-2.74459	0.01439	37285.3	53712.8	36718.4	54490.4	16712	6567.87	-16427.6	0.694159	-0.158541
107	sp|Q08380|LG3BP_HUMAN	Galectin-3-binding protein OS=Homo sapiens OX=9606 GN=LGALS3BP PE=1 SV=1	-2.71136	0.01541	27485.5	47538.7	27796.9	38831.2	2859.5	22003	-20053.3	0.57817	-0.237944
108	tr|A0A0J9YY99|A0A0J9YY99_HUMAN	Ig-like domain-containing protein (Fragment) OS=Homo sapiens OX=9606 PE=1 SV=1	-2.66845	0.01682	90412.8	111518	86037.2	102467	14492.4	18787.6	-21105.4	0.810745	-0.0911157
109	sp|P02745|C1QA_HUMAN	Complement C1q subcomponent subunit A OS=Homo sapiens OX=9606 GN=C1QA PE=1 SV=2	-2.63807	0.0179	13252.4	17335.7	13924.3	16617.1	3674.88	2838.66	-4083.35	0.764455	-0.116648
110	sp|A0A0C4DH35|HV335_HUMAN	Probable non-functional immunoglobulin heavy variable 3-35 OS=Homo sapiens OX=9606 GN=IGHV3-35 PE=5 SV=1	-2.62993	0.0182	38492.9	45017.4	37850.9	47160	5930.7	4496.65	-6524.56	0.855066	-0.0680004
111	sp|P00739|HPTR_HUMAN	Haptoglobin-related protein OS=Homo sapiens OX=9606 GN=HPR PE=2 SV=2	2.61039	0.01894	185096	105686	151102	104045	90156.8	14159.7	79409.7	1.75137	0.243379
112	sp|P23142|FBLN1_HUMAN	Fibulin-1 OS=Homo sapiens OX=9606 GN=FBLN1 PE=1 SV=4	-2.57944	0.02016	2936.79	4276.37	3253.34	4364.29	1117.19	1085.91	-1339.58	0.686749	-0.163202
113	sp|P01008|ANT3_HUMAN	Antithrombin-III OS=Homo sapiens OX=9606 GN=SERPINC1 PE=1 SV=1	2.57512	0.02034	637076	548961	638226	523706	75299.6	69769.8	88115.6	1.16051	0.0646502
114	sp|P01834|IGKC_HUMAN	Immunoglobulin kappa constant OS=Homo sapiens OX=9606 GN=IGKC PE=1 SV=2	2.52619	0.02246	1.20789e+07	1.02288e+07	1.17949e+07	1.04154e+07	1.49206e+06	1.61277e+06	1.8501e+06	1.18087	0.0722027
115	sp|P01704|LV214_HUMAN	Immunoglobulin lambda variable 2-14 OS=Homo sapiens OX=9606 GN=IGLV2-14 PE=1 SV=2	2.47707	0.02479	33959.9	24213.8	30864	22371.5	9126.79	7485.1	9746.12	1.4025	0.146904
116	sp|P01042|KNG1_HUMAN	Kininogen-1 OS=Homo sapiens OX=9606 GN=KNG1 PE=1 SV=2	2.47667	0.02481	945227	855116	938499	850386	101273	40715.5	90110.8	1.10538	0.043511
117	sp|A0A0B4J1X8|HV343_HUMAN	Immunoglobulin heavy variable 3-43 OS=Homo sapiens OX=9606 GN=IGHV3-43 PE=3 SV=1	-2.45103	0.02612	6416.97	7914.96	6564.49	8116.35	1240.06	1350.55	-1497.99	0.810739	-0.0911189
118	sp|P08185|CBG_HUMAN	Corticosteroid-binding globulin OS=Homo sapiens OX=9606 GN=SERPINA6 PE=1 SV=1	2.43802	0.02681	99435.8	85565.2	93625.6	85500.9	15002.4	8138.68	13870.6	1.16211	0.0652455
119	sp|A0A0J9YXX1|HV5X1_HUMAN	Immunoglobulin heavy variable 5-10-1 OS=Homo sapiens OX=9606 GN=IGHV5-10-1 PE=3 SV=1	-2.32925	0.03327	38516	55058.9	45675.5	58576.6	15348.6	14778.1	-16542.8	0.699543	-0.155186
120	sp|A0A0C4DH25|KVD20_HUMAN	Immunoglobulin kappa variable 3D-20 OS=Homo sapiens OX=9606 GN=IGKV3D-20 PE=3 SV=1	2.28717	0.03615	64242.8	57714.9	63595.2	58164.4	7980.13	3103.82	6527.94	1.11311	0.0465368
121	sp|P29622|KAIN_HUMAN	Kallistatin OS=Homo sapiens OX=9606 GN=SERPINA4 PE=1 SV=3	2.287	0.03616	27889.4	24936.2	28424.6	24994.4	2720.3	2758.07	2953.19	1.11843	0.0486088
122	sp|Q14520|HABP2_HUMAN	Hyaluronan-binding protein 2 OS=Homo sapiens OX=9606 GN=HABP2 PE=1 SV=1	-2.25033	0.03885	13280.2	16384	13884.9	15364.1	2309.13	3433.47	-3103.76	0.810562	-0.0912139
123	sp|P02766|TTHY_HUMAN	Transthyretin OS=Homo sapiens OX=9606 GN=TTR PE=1 SV=1	2.17019	0.04539	48154.3	34643.9	48540.5	28430.5	13445.8	12962.1	13510.4	1.38998	0.143008
124	sp|P01742|HV169_HUMAN	Immunoglobulin heavy variable 1-69 OS=Homo sapiens OX=9606 GN=IGHV1-69 PE=1 SV=2	-2.17013	0.0454	12986.7	22060.7	11536.2	18930	5229.45	11401.9	-9073.98	0.588681	-0.23012
125	sp|P05546|HEP2_HUMAN	Heparin cofactor 2 OS=Homo sapiens OX=9606 GN=SERPIND1 PE=1 SV=3	-2.02061	0.06038	408883	460745	422942	488102	41874	64618.1	-51862	0.887439	-0.0518616
126	tr|F5H7G1|F5H7G1_HUMAN	Complement component 8 subunit beta OS=Homo sapiens OX=9606 GN=C8B PE=1 SV=1	-2.00483	0.06221	64470.1	73770.1	60142	75146.8	11023.7	8493.77	-9299.99	0.873933	-0.058522
127	sp|A0A0C4DH34|HV428_HUMAN	Immunoglobulin heavy variable 4-28 OS=Homo sapiens OX=9606 GN=IGHV4-28 PE=3 SV=1	-2.00452	0.06224	30599.7	38176	30306.2	35611.7	2294.63	11104.2	-7576.3	0.801543	-0.0960732
128	sp|P04217|A1BG_HUMAN	Alpha-1B-glycoprotein OS=Homo sapiens OX=9606 GN=A1BG PE=1 SV=4	-1.97454	0.06584	734616	868759	688582	816836	117626	166438	-134142	0.845593	-0.0728386
129	sp|P13645|K1C10_HUMAN	Keratin, type I cytoskeletal 10 OS=Homo sapiens OX=9606 GN=KRT10 PE=1 SV=6	1.97185	0.06617	4601.64	2851.67	5068	2746.64	2577.13	668.497	1749.97	1.61366	0.207813
130	sp|P06312|KV401_HUMAN	Immunoglobulin kappa variable 4-1 OS=Homo sapiens OX=9606 GN=IGKV4-1 PE=1 SV=1	-1.97038	0.06635	276856	322005	282509	328269	38662.9	56837	-45148.3	0.85979	-0.0656076
131	sp|A0A0C4DH33|HV124_HUMAN	Immunoglobulin heavy variable 1-24 OS=Homo sapiens OX=9606 GN=IGHV1-24 PE=3 SV=1	-1.93694	0.07062	923.295	1381.93	837.17	1242.44	479.927	523.709	-458.636	0.668119	-0.175146
132	sp|P51884|LUM_HUMAN	Lumican OS=Homo sapiens OX=9606 GN=LUM PE=1 SV=2	1.8535	0.08234	22483.5	19269.6	22226.9	19896.4	3932.28	3405.29	3213.86	1.16678	0.0669904
133	sp|P02774|VTDB_HUMAN	Vitamin D-binding protein OS=Homo sapiens OX=9606 GN=GC PE=1 SV=2	-1.84186	0.08411	2.48209e+06	2.81395e+06	2.39669e+06	2.76969e+06	372093	392077	-331863	0.882065	-0.0544993
134	sp|P04430|KV116_HUMAN	Immunoglobulin kappa variable 1-16 OS=Homo sapiens OX=9606 GN=IGKV1-16 PE=1 SV=2	-1.82228	0.08716	3110.44	5360.32	3504.57	3957.25	1444.29	3410.75	-2249.87	0.580272	-0.236368
135	tr|A0A286YFJ8|A0A286YFJ8_HUMAN	Immunoglobulin heavy constant gamma 4 (Fragment) OS=Homo sapiens OX=9606 GN=IGHG4 PE=1 SV=1	-1.78774	0.09277	45432.3	58977.8	48072.2	58937.4	14848.8	17210.3	-13545.5	0.770329	-0.113324
136	sp|P02775|CXCL7_HUMAN	Platelet basic protein OS=Homo sapiens OX=9606 GN=PPBP PE=1 SV=3	-1.74206	0.10068	143689	159586	142905	159824	16651.1	21730.9	-15897.4	0.900384	-0.0455723
137	sp|P20742|PZP_HUMAN	Pregnancy zone protein OS=Homo sapiens OX=9606 GN=PZP PE=1 SV=4	1.73917	0.1012	42405	23229.1	38338.9	21268.6	32114.2	7925.68	19175.9	1.82551	0.261385
138	sp|A0A0B4J1V0|HV315_HUMAN	Immunoglobulin heavy variable 3-15 OS=Homo sapiens OX=9606 GN=IGHV3-15 PE=3 SV=1	-1.7036	0.1078	267840	303312	271211	301025	28546.6	55559	-35471.1	0.883054	-0.0540128
139	tr|Q5VY30|Q5VY30_HUMAN	Retinol-binding protein OS=Homo sapiens OX=9606 GN=RBP4 PE=1 SV=2	-1.70282	0.10795	311243	361729	306592	372340	25275	85278.5	-50485.8	0.860432	-0.0652834
140	sp|P09871|C1S_HUMAN	Complement C1s subcomponent OS=Homo sapiens OX=9606 GN=C1S PE=1 SV=1	-1.6746	0.11345	90504.4	103769	85703.4	105640	14469.6	18850.8	-13265	0.872169	-0.0593995
141	sp|A0A0C4DH68|KV224_HUMAN	Immunoglobulin kappa variable 2-24 OS=Homo sapiens OX=9606 GN=IGKV2-24 PE=3 SV=1	-1.65444	0.11752	11753.8	14428.4	12182.5	13930.7	3342.06	3514.57	-2674.63	0.814628	-0.0890406
142	sp|P02776|PLF4_HUMAN	Platelet factor 4 OS=Homo sapiens OX=9606 GN=PF4 PE=1 SV=2	-1.64691	0.11907	37194.8	43314.8	37382.7	42113.8	6963.89	8705.46	-6119.98	0.858709	-0.0661539
143	sp|P15169|CBPN_HUMAN	Carboxypeptidase N catalytic chain OS=Homo sapiens OX=9606 GN=CPN1 PE=1 SV=1	-1.64265	0.11996	30959.6	34895.7	29235.2	36235.3	6098.49	3805.86	-3936.13	0.887203	-0.0519769
144	sp|O43866|CD5L_HUMAN	CD5 antigen-like OS=Homo sapiens OX=9606 GN=CD5L PE=1 SV=1	-1.64233	0.12003	88160.2	104936	90225.2	96546.9	16214.1	26002.1	-16775.4	0.840136	-0.0756503
145	tr|A0A0A0MS08|A0A0A0MS08_HUMAN	Immunoglobulin heavy constant gamma 1 (Fragment) OS=Homo sapiens OX=9606 GN=IGHG1 PE=1 SV=1	-1.62629	0.12342	9.70191e+06	1.09911e+07	9.36996e+06	1.13777e+07	2.0961e+06	1.12331e+06	-1.28917e+06	0.882707	-0.0541833
146	sp|P00450|CERU_HUMAN	Ceruloplasmin OS=Homo sapiens OX=9606 GN=CP PE=1 SV=1	-1.60334	0.12841	193066	224865	195001	226680	56028.7	20022.4	-31799	0.858586	-0.0662161
147	sp|P00748|FA12_HUMAN	Coagulation factor XII OS=Homo sapiens OX=9606 GN=F12 PE=1 SV=3	-1.60201	0.12871	84772.5	92118.1	86689	92696.5	12082.8	6574.54	-7345.59	0.920259	-0.0360899
148	sp|O14791|APOL1_HUMAN	Apolipoprotein L1 OS=Homo sapiens OX=9606 GN=APOL1 PE=1 SV=5	-1.54299	0.14238	29084.3	36656.2	33395.2	38950.4	11801.7	8800.78	-7571.93	0.793434	-0.100489
149	tr|C9JXI5|C9JXI5_HUMAN	Transmembrane protein 198 (Fragment) OS=Homo sapiens OX=9606 GN=TMEM198 PE=1 SV=1	1.45949	0.16378	141438	105572	110578	117675	67597.4	29421.4	35865.9	1.33973	0.127016
150	tr|C9JF17|C9JF17_HUMAN	Apolipoprotein D (Fragment) OS=Homo sapiens OX=9606 GN=APOD PE=1 SV=1	-1.41567	0.17604	136803	155812	146407	146710	28110.9	28852.5	-19008.9	0.878001	-0.0565049
151	sp|P43251|BTD_HUMAN	Biotinidase OS=Homo sapiens OX=9606 GN=BTD PE=1 SV=2	-1.37021	0.18954	4386.41	5208.49	4445.88	5249.61	1754.32	402.51	-822.085	0.842164	-0.0746031
152	sp|P02749|APOH_HUMAN	Beta-2-glycoprotein 1 OS=Homo sapiens OX=9606 GN=APOH PE=1 SV=3	-1.32585	0.20351	829996	889835	826416	945937	61559	120595	-59839.3	0.932752	-0.0302336
153	tr|A0A075B7B8|A0A075B7B8_HUMAN	Immunoglobulin heavy variable 3/OR16-12 (non-functional) (Fragment) OS=Homo sapiens OX=9606 GN=IGHV3OR16-12 PE=1 SV=1	-1.28104	0.21844	51199.5	58015.3	52510.7	57791.3	15754.5	2562.27	-6815.78	0.882518	-0.0542766
154	sp|O75636|FCN3_HUMAN	Ficolin-3 OS=Homo sapiens OX=9606 GN=FCN3 PE=1 SV=2	1.19639	0.24897	42192.8	34617.1	41354.6	35386.7	14719.5	12008.4	7575.69	1.21884	0.0859476
155	sp|P08519|APOA_HUMAN	Apolipoprotein(a) OS=Homo sapiens OX=9606 GN=LPA PE=1 SV=1	-1.13488	0.27314	22569.1	25185.3	23202.5	25623.8	5826.7	3725.39	-2616.23	0.896121	-0.0476335
156	sp|P04264|K2C1_HUMAN	Keratin, type II cytoskeletal 1 OS=Homo sapiens OX=9606 GN=KRT1 PE=1 SV=6	1.12154	0.27861	19382.8	14240.8	17321.8	16921	12289	6177.31	5141.97	1.36107	0.133882
157	sp|P0DOY2|IGLC2_HUMAN	Immunoglobulin lambda constant 2 OS=Homo sapiens OX=9606 GN=IGLC2 PE=1 SV=1	1.0432	0.31236	22131.7	15916.3	22596.5	13477.5	9371.18	15220.6	6215.42	1.39051	0.143173
158	sp|P04433|KV311_HUMAN	Immunoglobulin kappa variable 3-11 OS=Homo sapiens OX=9606 GN=IGKV3-11 PE=1 SV=1	-1.02207	0.32195	362697	389068	343654	359976	51227.1	58028.6	-26371.1	0.93222	-0.0304817
159	sp|A0A0B4J1Y8|LV949_HUMAN	Immunoglobulin lambda variable 9-49 OS=Homo sapiens OX=9606 GN=IGLV9-49 PE=1 SV=1	-1.00535	0.32969	7696.02	9584.8	9386.87	11463.7	3546.09	4380.84	-1888.78	0.802941	-0.0953166
160	sp|O60285|NUAK1_HUMAN	NUAK family SNF1-like kinase 1 OS=Homo sapiens OX=9606 GN=NUAK1 PE=1 SV=1	-0.983665	0.33992	238.731	293.066	247.714	249.84	105.313	127.943	-54.3348	0.814599	-0.0890563
161	tr|A0A286YEY5|A0A286YEY5_HUMAN	Immunoglobulin heavy constant alpha 2 (Fragment) OS=Homo sapiens OX=9606 GN=IGHA2 PE=1 SV=1	-0.962965	0.34989	4364.75	6310.99	3516.32	7089.54	3862.87	4673.5	-1946.24	0.691611	-0.160138
162	tr|A0A182DWH7|A0A182DWH7_HUMAN	Selenoprotein P (Fragment) OS=Homo sapiens OX=9606 GN=SELENOP PE=1 SV=1	-0.952083	0.35522	2354.6	3323.36	1799.12	4012.55	2200.77	2115.36	-968.765	0.708498	-0.149661
163	sp|A0A0B4J1U7|HV601_HUMAN	Immunoglobulin heavy variable 6-1 OS=Homo sapiens OX=9606 GN=IGHV6-1 PE=3 SV=1	0.945902	0.35827	202626	186144	212313	185071	33333.8	40263.7	16481.2	1.08854	0.0368444
164	tr|B7ZKJ8|B7ZKJ8_HUMAN	ITIH4 protein OS=Homo sapiens OX=9606 GN=ITIH4 PE=1 SV=1	-0.923553	0.36944	1685.77	2017.63	1750.95	2192.5	598.382	896.639	-331.855	0.835522	-0.078042
165	sp|P02751|FINC_HUMAN	Fibronectin OS=Homo sapiens OX=9606 GN=FN1 PE=1 SV=5	0.894486	0.38432	438529	398282	468128	398506	95086.9	95805.1	40246.5	1.10105	0.0418071
166	sp|P04211|LV743_HUMAN	Immunoglobulin lambda variable 7-43 OS=Homo sapiens OX=9606 GN=IGLV7-43 PE=3 SV=2	0.857653	0.40375	37871.9	34907.8	41065.5	33405.3	8233.8	6300.74	2964.04	1.08491	0.0353939
167	sp|A0A0C4DH43|HV70D_HUMAN	Immunoglobulin heavy variable 2-70D OS=Homo sapiens OX=9606 GN=IGHV2-70D PE=3 SV=1	-0.850499	0.4076	2687.75	3316.41	2309.23	3201.86	822.39	2059.36	-628.66	0.810439	-0.0912795
168	tr|H0YAC1|H0YAC1_HUMAN	Plasma kallikrein (Fragment) OS=Homo sapiens OX=9606 GN=KLKB1 PE=1 SV=1	0.830576	0.41844	100489	94747	104715	90205.7	14768	14564.3	5742.47	1.06061	0.0255551
169	sp|P0DP09|KV113_HUMAN	Immunoglobulin kappa variable 1-13 OS=Homo sapiens OX=9606 GN=IGKV1-13 PE=3 SV=1	-0.789322	0.44146	1290.42	1948.12	634.618	698.95	1212.75	2185.86	-657.702	0.662391	-0.178885
170	tr|A0A4W9A917|A0A4W9A917_HUMAN	Immunoglobulin heavy constant gamma 3 (Fragment) OS=Homo sapiens OX=9606 GN=IGHG3 PE=1 SV=1	0.755978	0.46065	1.36058e+06	1.19354e+06	1.23549e+06	1.02014e+06	477467	459816	167040	1.13995	0.0568873
171	sp|Q13790|APOF_HUMAN	Apolipoprotein F OS=Homo sapiens OX=9606 GN=APOF PE=1 SV=2	0.736095	0.47233	7518.76	7012.28	7231.96	7178.26	1272.68	1625.18	506.484	1.07223	0.0302872
172	sp|P01782|HV309_HUMAN	Immunoglobulin heavy variable 3-9 OS=Homo sapiens OX=9606 GN=IGHV3-9 PE=1 SV=2	-0.676294	0.50851	33116	36718.5	40134.7	34792.9	13978.5	7744.41	-3602.49	0.901889	-0.0448469
173	sp|P00747|PLMN_HUMAN	Plasminogen OS=Homo sapiens OX=9606 GN=PLG PE=1 SV=2	-0.646054	0.5274	480417	508606	483755	510379	98323.9	86410.1	-28189.1	0.944576	-0.0247632
174	sp|P01780|HV307_HUMAN	Immunoglobulin heavy variable 3-7 OS=Homo sapiens OX=9606 GN=IGHV3-7 PE=1 SV=2	-0.594854	0.56026	44696.1	52873.2	43824.3	46576.6	32702.1	25125	-8177.15	0.845344	-0.0729664
175	sp|A0A0C4DH36|HV338_HUMAN	Probable non-functional immunoglobulin heavy variable 3-38 OS=Homo sapiens OX=9606 GN=IGHV3-38 PE=5 SV=1	0.559509	0.58356	3410.7	3024.2	3750.64	3014.45	1578.39	1342.9	386.501	1.1278	0.0522332
176	sp|P08697|A2AP_HUMAN	Alpha-2-antiplasmin OS=Homo sapiens OX=9606 GN=SERPINF2 PE=1 SV=3	0.494077	0.62797	167226	162731	160743	159479	17585.1	20872.2	4494.88	1.02762	0.0118332
177	tr|A0A5H1ZRS2|A0A5H1ZRS2_HUMAN	Immunoglobulin kappa variable 2D-28 OS=Homo sapiens OX=9606 GN=IGKV2D-28 PE=1 SV=1	0.489279	0.63128	201325	195388	200388	202414	26709.8	24734.2	5937.11	1.03039	0.013
178	sp|P0DP02|HVC33_HUMAN	Immunoglobulin heavy variable 3-30-3 OS=Homo sapiens OX=9606 GN=IGHV3-30-3 PE=3 SV=1	0.469139	0.6453	8920.41	8564.92	9199.69	8689.31	2036.06	1010.94	355.485	1.0415	0.0176613
179	sp|P07357|CO8A_HUMAN	Complement component C8 alpha chain OS=Homo sapiens OX=9606 GN=C8A PE=1 SV=2	0.406305	0.6899	60598.5	58862.8	57869	55789.9	9731.91	8338.33	1735.67	1.02949	0.0126207
180	sp|P01871|IGHM_HUMAN	Immunoglobulin heavy constant mu OS=Homo sapiens OX=9606 GN=IGHM PE=1 SV=4	-0.35105	0.73013	4.50185e+06	4.75796e+06	3.77694e+06	4.28655e+06	1.65986e+06	1.42652e+06	-256106	0.946173	-0.0240294
181	sp|P04114|APOB_HUMAN	Apolipoprotein B-100 OS=Homo sapiens OX=9606 GN=APOB PE=1 SV=2	0.326014	0.74864	1.0412e+06	1.02074e+06	1.08235e+06	988190	136078	130099	20458.8	1.02004	0.0086185
182	sp|P01602|KV105_HUMAN	Immunoglobulin kappa variable 1-5 OS=Homo sapiens OX=9606 GN=IGKV1-5 PE=1 SV=2	-0.307605	0.76235	8978.49	9362.75	8578.43	8700.74	2491.11	2799.82	-384.262	0.958958	-0.0182002
183	sp|P00734|THRB_HUMAN	Prothrombin OS=Homo sapiens OX=9606 GN=F2 PE=1 SV=2	-0.255043	0.80194	388732	393071	387612	395294	38509.9	33498.1	-4339.17	0.988961	-0.0048209
184	tr|A0A4W8ZXM2|A0A4W8ZXM2_HUMAN	Immunoglobulin heavy variable 3-72 OS=Homo sapiens OX=9606 GN=IGHV3-72 PE=1 SV=1	0.207625	0.83814	7639.59	7350.44	7532	4956.83	1685.39	3822.92	289.149	1.03934	0.0167567
185	tr|A0A024R6I7|A0A024R6I7_HUMAN	Alpha-1-antitrypsin OS=Homo sapiens OX=9606 GN=SERPINA1 PE=1 SV=1	-0.181884	0.85796	62056.1	65861.5	46581.8	71605.4	32304.2	53814.2	-3805.35	0.942222	-0.0258468
186	sp|O75882|ATRN_HUMAN	Attractin OS=Homo sapiens OX=9606 GN=ATRN PE=1 SV=2	0.180244	0.85922	2993.28	2947.88	3066.72	3082.98	569.448	496.856	45.4056	1.0154	0.00663836
187	sp|P0C0L4|CO4A_HUMAN	Complement C4-A OS=Homo sapiens OX=9606 GN=C4A PE=1 SV=2	0.0800495	0.93719	162856	161778	159507	162100	30887.4	26030.1	1077.81	1.00666	0.0028838
188	tr|Q5QPP4|Q5QPP4_HUMAN	UDP-glucose 4-epimerase (Fragment) OS=Homo sapiens OX=9606 GN=GALE PE=1 SV=1	0.0513216	0.9597	12698.8	12565.1	12527.4	10803.1	6624.8	4144.22	133.68	1.01064	0.00459604
189	sp|P0DTE1|HV383_HUMAN	Probable non-functional immunoglobulin heavy variable 3-38-3 OS=Homo sapiens OX=9606 GN=IGHV3-38-3 PE=5 SV=1	-0.0492176	0.96136	7368.55	7510.31	3346.95	7330.9	6301.87	5911.94	-141.761	0.981125	-0.00827588

## Sheet: C vs ICU
					Control	ICU
Row	Peak Name	Group	t-value	p-value	Mean 1	Mean 2	Median 1	Median 2	Sigma 1	Sigma 2	Delta	Fold Change	Log (Fold Change)
1	sp|P69905|HBA_HUMAN	Hemoglobin subunit alpha OS=Homo sapiens OX=9606 GN=HBA1 PE=1 SV=2	-38.0709	3.9861e-17	437450	6.37577e+06	411041	6.54204e+06	96324.2	457921	-5.93832e+06	0.0686114	-1.1636
2	sp|P00738|HPT_HUMAN	Haptoglobin OS=Homo sapiens OX=9606 GN=HP PE=1 SV=1	-31.2465	9.0346e-16	6.7884e+06	3.59708e+07	6.4117e+06	3.56354e+07	1.2642e+06	2.50041e+06	-2.91824e+07	0.188719	-0.724183
3	tr|K7ER74|K7ER74_HUMAN	Apolipoprotein C-II OS=Homo sapiens OX=9606 GN=APOC4-APOC2 PE=1 SV=1	-25.7499	1.8854e-14	180492	531119	197177	540454	34233.4	22288.7	-350627	0.339834	-0.468733
4	sp|P68871|HBB_HUMAN	Hemoglobin subunit beta OS=Homo sapiens OX=9606 GN=HBB PE=1 SV=2	-24.319	4.606e-14	422446	5.01516e+06	390535	5.03396e+06	93319.2	558820	-4.59271e+06	0.0842338	-1.07451
5	sp|P04275|VWF_HUMAN	von Willebrand factor OS=Homo sapiens OX=9606 GN=VWF PE=1 SV=4	-22.5813	1.4611e-13	20260.8	151666	20869.7	153347	6755.13	16097.6	-131405	0.133588	-0.874231
6	tr|E9PHK0|E9PHK0_HUMAN	Tetranectin OS=Homo sapiens OX=9606 GN=CLEC3B PE=1 SV=1	22.2093	1.8912e-13	11596.2	3971.3	11629.7	3847.63	982.574	308.817	7624.9	2.92	0.465383
7	sp|P06396|GELS_HUMAN	Gelsolin OS=Homo sapiens OX=9606 GN=GSN PE=1 SV=1	20.4752	6.6603e-13	226277	79405	230535	76845.3	19960.5	8041.48	146872	2.84965	0.454792
8	sp|P00740|FA9_HUMAN	Coagulation factor IX OS=Homo sapiens OX=9606 GN=F9 PE=1 SV=2	-19.8195	1.1005e-12	7240.67	20042.6	7389.05	19926.5	828.421	1751.78	-12802	0.361264	-0.442176
9	sp|P25311|ZA2G_HUMAN	Zinc-alpha-2-glycoprotein OS=Homo sapiens OX=9606 GN=AZGP1 PE=1 SV=2	-18.3109	3.7131e-12	338000	807077	326180	802872	40410.5	65370.3	-469077	0.418795	-0.377999
10	sp|P02042|HBD_HUMAN	Hemoglobin subunit delta OS=Homo sapiens OX=9606 GN=HBD PE=1 SV=2	-17.0943	1.0605e-11	6123.97	60926.5	5486.84	61266.2	1840.73	9439.91	-54802.6	0.100514	-0.997773
11	tr|A0A087WW43|A0A087WW43_HUMAN	Inter-alpha-trypsin inhibitor heavy chain H3 OS=Homo sapiens OX=9606 GN=ITIH3 PE=1 SV=1	-16.3431	2.0978e-11	64104.4	188143	61701.4	181919	11467.6	19670.3	-124039	0.340722	-0.4676
12	tr|B0YIW2|B0YIW2_HUMAN	Apolipoprotein C-III OS=Homo sapiens OX=9606 GN=APOC3 PE=1 SV=1	-16.1111	2.6046e-11	1.2122e+06	4.88153e+06	1.2426e+06	4.99733e+06	222373	646053	-3.66932e+06	0.248324	-0.604981
13	sp|P0DJI9|SAA2_HUMAN	Serum amyloid A-2 proteincur OS=Homo sapiens OX=9606 GN=SAA2 PE=1 SV=1	-15.4216	5.0383e-11	4700.32	323900	4271.87	338304	1803.68	62068.3	-319200	0.0145116	-1.83828
14	sp|P02649|APOE_HUMAN	Apolipoprotein E OS=Homo sapiens OX=9606 GN=APOE PE=1 SV=1	-14.8599	8.7945e-11	340900	1.21965e+06	318766	1.24914e+06	53573.9	169124	-878748	0.279507	-0.553608
15	sp|P01019|ANGT_HUMAN	Angiotensinogen OS=Homo sapiens OX=9606 GN=AGT PE=1 SV=1	-13.6584	3.0875e-10	263617	550248	263840	548138	37606.1	50491.6	-286631	0.479087	-0.319585
16	sp|P02763|A1AG1_HUMAN	Alpha-1-acid glycoprotein 1 OS=Homo sapiens OX=9606 GN=ORM1 PE=1 SV=1	-13.2208	4.9942e-10	2.08927e+06	6.93826e+06	1.87811e+06	7.19511e+06	535190	961384	-4.849e+06	0.301122	-0.521257
17	sp|P02748|CO9_HUMAN	Complement component C9 OS=Homo sapiens OX=9606 GN=C9 PE=1 SV=2	-12.5397	1.0849e-09	160377	494951	162184	494491	22143.3	76919.5	-334574	0.324026	-0.48942
18	sp|P10909|CLUS_HUMAN	Clusterin OS=Homo sapiens OX=9606 GN=CLU PE=1 SV=1	-12.4041	1.2715e-09	405098	743961	401086	743046	23708.5	78451.9	-338863	0.544516	-0.26399
19	sp|P02647|APOA1_HUMAN	Apolipoprotein A-I OS=Homo sapiens OX=9606 GN=APOA1 PE=1 SV=1	12.1536	1.7108e-09	3.89171e+07	2.04459e+07	3.85481e+07	2.09794e+07	4.20252e+06	1.7684e+06	1.84713e+07	1.90342	0.279535
20	sp|P19652|A1AG2_HUMAN	Alpha-1-acid glycoprotein 2 OS=Homo sapiens OX=9606 GN=ORM2 PE=1 SV=2	-12.0908	1.8444e-09	1.17692e+06	2.52643e+06	1.21189e+06	2.64446e+06	122736	311540	-1.34952e+06	0.465841	-0.331762
21	sp|P01011|AACT_HUMAN	Alpha-1-antichymotrypsin OS=Homo sapiens OX=9606 GN=SERPINA3 PE=1 SV=2	-12.0794	1.8698e-09	782285	5.36729e+06	804130	5.31389e+06	116764	1.13271e+06	-4.585e+06	0.145751	-0.83639
22	sp|P01031|CO5_HUMAN	Complement C5 OS=Homo sapiens OX=9606 GN=C5 PE=1 SV=4	-11.7999	2.6239e-09	255292	525488	250882	518114	32145	60709.2	-270196	0.48582	-0.313525
23	sp|P02765|FETUA_HUMAN	Alpha-2-HS-glycoprotein OS=Homo sapiens OX=9606 GN=AHSG PE=1 SV=2	11.6561	3.1318e-09	1.40442e+06	476054	1.41181e+06	479234	224906	80680.5	928364	2.95012	0.46984
24	sp|P10643|CO7_HUMAN	Complement component C7 OS=Homo sapiens OX=9606 GN=C7 PE=1 SV=2	-11.6413	3.1896e-09	74066.3	156029	69237.6	160364	12429.5	17077.7	-81962.6	0.474696	-0.323584
25	sp|P20851|C4BPB_HUMAN	C4b-binding protein beta chain OS=Homo sapiens OX=9606 GN=C4BPB PE=1 SV=1	-10.8802	8.3899e-09	30910.9	54674.6	30765.7	55165.6	4609.95	4656.44	-23763.7	0.565361	-0.247674
26	sp|P04003|C4BPA_HUMAN	C4b-binding protein alpha chain OS=Homo sapiens OX=9606 GN=C4BPA PE=1 SV=2	-10.6101	1.1977e-08	572535	1.11693e+06	573868	1.11396e+06	79117.4	132039	-544396	0.512597	-0.290224
27	tr|A0A087X1J7|A0A087X1J7_HUMAN	Glutathione peroxidase OS=Homo sapiens OX=9606 GN=GPX3 PE=1 SV=1	-10.3921	1.6043e-08	65955.9	132231	66454.2	125290	7788.08	17475.3	-66274.7	0.498795	-0.302078
28	tr|B4DPQ0|B4DPQ0_HUMAN	Complement subcomponent C1r OS=Homo sapiens OX=9606 GN=C1R PE=1 SV=1	-9.8734	3.2787e-08	71046.1	125362	70321.6	119932	9233.74	13679	-54316.4	0.566725	-0.246627
29	sp|P01009|A1AT_HUMAN	Alpha-1-antitrypsin OS=Homo sapiens OX=9606 GN=SERPINA1 PE=1 SV=3	-9.80355	3.6176e-08	219082	409201	222898	426607	21575.8	54030	-190119	0.535389	-0.27133
30	sp|P36955|PEDF_HUMAN	Pigment epithelium-derived factor OS=Homo sapiens OX=9606 GN=SERPINF1 PE=1 SV=4	-9.7825	3.7268e-08	74741.4	144983	74955.4	146912	10750	18666.9	-70241.6	0.515518	-0.287756
31	tr|V9GYM3|V9GYM3_HUMAN	Apolipoprotein A-II OS=Homo sapiens OX=9606 GN=APOA2 PE=1 SV=1	9.77828	3.7491e-08	1.66781e+06	694942	1.64811e+06	691019	273844	118736	972866	2.39992	0.380197
32	sp|P01591|IGJ_HUMAN	Immunoglobulin J chain OS=Homo sapiens OX=9606 GN=JCHAIN PE=1 SV=4	-9.58814	4.9156e-08	216296	452920	213280	472526	37876.7	63614.2	-236624	0.477559	-0.320973
33	sp|Q96PD5|PGRP2_HUMAN	N-acetylmuramoyl-L-alanine amidase OS=Homo sapiens OX=9606 GN=PGLYRP2 PE=1 SV=1	9.56382	5.0903e-08	73259.1	36134.3	74621.4	35491.4	10610.1	4800.04	37124.8	2.02741	0.306943
34	sp|P02743|SAMP_HUMAN	Serum amyloid P-component OS=Homo sapiens OX=9606 GN=APCS PE=1 SV=2	-9.52954	5.3477e-08	131170	372557	128350	411122	19440.2	73462.4	-241387	0.352081	-0.453358
35	tr|C9JEU5|C9JEU5_HUMAN	Fibrinogen gamma chain OS=Homo sapiens OX=9606 GN=FGG PE=1 SV=1	-9.3634	6.8048e-08	5060.09	29696.4	4592.66	32129	2501.13	7486.63	-24636.3	0.170394	-0.768544
36	tr|G3XAM2|G3XAM2_HUMAN	Complement factor I OS=Homo sapiens OX=9606 GN=CFI PE=1 SV=1	-9.15062	9.3063e-08	91512.6	157172	89244.6	151500	13465	16795	-65659.4	0.582245	-0.234894
37	tr|A0A096LPE2|A0A096LPE2_HUMAN	SAA2-SAA4 readthrough OS=Homo sapiens OX=9606 GN=SAA2-SAA4 PE=3 SV=1	-8.84063	1.4821e-07	74230.5	163358	65172.5	160742	18549.6	23888.5	-89127.7	0.454404	-0.342558
38	sp|P06727|APOA4_HUMAN	Apolipoprotein A-IV OS=Homo sapiens OX=9606 GN=APOA4 PE=1 SV=4	8.80735	1.559e-07	712033	413267	718825	411661	94922.4	36691.7	298766	1.72294	0.236269
39	sp|P23083|HV102_HUMAN	Immunoglobulin heavy variable 1-2 OS=Homo sapiens OX=9606 GN=IGHV1-2 PE=1 SV=2	-8.60783	2.1176e-07	6849.52	21458.6	7310.99	19054.5	1767.11	4775.04	-14609	0.319198	-0.49594
40	sp|P55056|APOC4_HUMAN	Apolipoprotein C-IV OS=Homo sapiens OX=9606 GN=APOC4 PE=1 SV=1	-8.48925	2.546e-07	12646.2	26145.6	12580.5	25849.7	3605.56	3123.77	-13499.4	0.483683	-0.315439
41	sp|P02750|A2GL_HUMAN	Leucine-rich alpha-2-glycoprotein OS=Homo sapiens OX=9606 GN=LRG1 PE=1 SV=2	-8.48003	2.5829e-07	157396	691819	147623	604884	18112.2	188195	-534423	0.22751	-0.643
42	sp|P13671|CO6_HUMAN	Complement component C6 OS=Homo sapiens OX=9606 GN=C6 PE=1 SV=3	-8.34997	3.168e-07	53574.7	83430	52106.9	86888.3	4315.42	9820.11	-29855.3	0.642152	-0.192362
43	sp|P22792|CPN2_HUMAN	Carboxypeptidase N subunit 2 OS=Homo sapiens OX=9606 GN=CPN2 PE=1 SV=3	-8.23295	3.8138e-07	108138	159647	103134	158478	15160.7	11065.4	-51508.9	0.677358	-0.169182
44	sp|P04004|VTNC_HUMAN	Vitronectin OS=Homo sapiens OX=9606 GN=VTN PE=1 SV=1	-8.20991	3.9564e-07	535188	1.04342e+06	503861	1.09164e+06	80559.5	167333	-508235	0.512916	-0.289954
45	sp|P02787|TRFE_HUMAN	Serotransferrin OS=Homo sapiens OX=9606 GN=TF PE=1 SV=3	7.92893	6.2249e-07	1.75416e+07	9.72354e+06	1.74336e+07	9.58072e+06	2.7991e+06	956567	7.81802e+06	1.80403	0.256244
46	sp|P02768|ALBU_HUMAN	Albumin OS=Homo sapiens OX=9606 GN=ALB PE=1 SV=2	7.85125	7.0683e-07	1.35473e+08	9.46616e+07	1.35749e+08	9.35348e+07	1.3093e+07	8.47081e+06	4.08114e+07	1.43113	0.155679
47	sp|P02751|FINC_HUMAN	Fibronectin OS=Homo sapiens OX=9606 GN=FN1 PE=1 SV=5	-7.61756	1.0408e-06	438529	737983	468128	757010	95086.9	69761.8	-299454	0.594226	-0.226048
48	sp|P02760|AMBP_HUMAN	Protein AMBP OS=Homo sapiens OX=9606 GN=AMBP PE=1 SV=1	-7.51798	1.23e-06	198367	313947	187931	318739	35365.7	29604.8	-115580	0.631849	-0.199386
49	sp|A0A0B4J1U7|HV601_HUMAN	Immunoglobulin heavy variable 6-1 OS=Homo sapiens OX=9606 GN=IGHV6-1 PE=3 SV=1	7.49978	1.2683e-06	202626	59484.8	212313	84059.3	33333.8	46554.6	143141	3.40634	0.532288
50	sp|P05546|HEP2_HUMAN	Heparin cofactor 2 OS=Homo sapiens OX=9606 GN=SERPIND1 PE=1 SV=3	-7.46395	1.3475e-06	408883	531274	422942	533937	41874	25817.1	-122392	0.769626	-0.11372
51	sp|P01024|CO3_HUMAN	Complement C3 OS=Homo sapiens OX=9606 GN=C3 PE=1 SV=2	-7.42063	1.4501e-06	2.94e+06	6.26544e+06	3.11969e+06	6.07423e+06	525730	1.23735e+06	-3.32544e+06	0.469241	-0.328604
52	sp|P08603|CFAH_HUMAN	Complement factor H OS=Homo sapiens OX=9606 GN=CFH PE=1 SV=4	-7.21824	2.0499e-06	432367	621463	432552	648197	45583.1	64021.3	-189096	0.695724	-0.157563
53	sp|P18428|LBP_HUMAN	Lipopolysaccharide-binding protein OS=Homo sapiens OX=9606 GN=LBP PE=1 SV=3	-7.07019	2.6499e-06	16569.3	152580	16288.8	134325	4310.11	57550.5	-136011	0.108594	-0.964194
54	tr|A0A087WSY5|A0A087WSY5_HUMAN	Carboxypeptidase B2 OS=Homo sapiens OX=9606 GN=CPB2 PE=1 SV=1	-7.02837	2.8507e-06	25785.1	43313.8	25457.8	44787.1	3560.47	6580.48	-17528.7	0.59531	-0.225257
55	sp|P02741|CRP_HUMAN	C-reactive protein OS=Homo sapiens OX=9606 GN=CRP PE=1 SV=1	-6.96211	3.202e-06	5657.6	195869	5650.5	168070	2251.99	81931.6	-190211	0.0288847	-1.53933
56	sp|P09871|C1S_HUMAN	Complement C1s subcomponent OS=Homo sapiens OX=9606 GN=C1S PE=1 SV=1	-6.9409	3.3238e-06	90504.4	138396	85703.4	139803	14469.6	14802.1	-47891.2	0.653954	-0.184453
57	sp|P63261|ACTG_HUMAN	Actin, cytoplasmic 2 OS=Homo sapiens OX=9606 GN=ACTG1 PE=1 SV=1	-6.54949	6.6927e-06	10007.7	40404.7	9702.04	36308.1	3572.51	13457.3	-30397	0.247686	-0.606098
58	sp|P01880|IGHD_HUMAN	Immunoglobulin heavy constant delta OS=Homo sapiens OX=9606 GN=IGHD PE=1 SV=3	6.41667	8.5273e-06	59998.3	18516.6	53532.5	17856.2	18626.5	5401.88	41481.6	3.24024	0.510577
59	sp|P43251|BTD_HUMAN	Biotinidase OS=Homo sapiens OX=9606 GN=BTD PE=1 SV=2	-6.37547	9.1974e-06	4386.41	8460.99	4445.88	8428.19	1754.32	773.581	-4074.58	0.518427	-0.285312
60	sp|P02790|HEMO_HUMAN	Hemopexin OS=Homo sapiens OX=9606 GN=HPX PE=1 SV=2	-6.37194	9.2573e-06	6.58899e+06	1.02623e+07	6.71666e+06	1.02049e+07	676972	1.59145e+06	-3.67332e+06	0.642057	-0.192426
61	tr|Q5VY30|Q5VY30_HUMAN	Retinol-binding protein OS=Homo sapiens OX=9606 GN=RBP4 PE=1 SV=2	-6.2267	1.2109e-05	311243	712946	306592	688731	25275	191881	-401702	0.43656	-0.359956
62	tr|V9GYE7|V9GYE7_HUMAN	Complement factor H-related protein 2 OS=Homo sapiens OX=9606 GN=CFHR2 PE=1 SV=1	-6.18121	1.318e-05	5654.11	12773.9	5981.56	13436	2394.61	2491.31	-7119.82	0.442629	-0.35396
63	sp|Q08380|LG3BP_HUMAN	Galectin-3-binding protein OS=Homo sapiens OX=9606 GN=LGALS3BP PE=1 SV=1	-6.15298	1.3893e-05	27485.5	54905.6	27796.9	50381.9	2859.5	13059.8	-27420.2	0.500595	-0.300514
64	tr|E9PFZ2|E9PFZ2_HUMAN	Ceruloplasmin OS=Homo sapiens OX=9606 GN=CP PE=1 SV=1	-6.14031	1.4227e-05	7701.61	25183.5	6243.9	24892	4182.73	7446.94	-17481.9	0.30582	-0.514534
65	sp|Q14520|HABP2_HUMAN	Hyaluronan-binding protein 2 OS=Homo sapiens OX=9606 GN=HABP2 PE=1 SV=1	-6.05898	1.6572e-05	13280.2	19522.2	13884.9	19656.4	2309.13	2054.18	-6241.94	0.680264	-0.167322
66	sp|P04432|KVD39_HUMAN	Immunoglobulin kappa variable 1D-39 OS=Homo sapiens OX=9606 GN=IGKV1D-39 PE=3 SV=2	-6.02588	1.7639e-05	34161.6	59865.1	30949.8	64696	8831.3	9260.68	-25703.5	0.570643	-0.243636
67	tr|A0A140TA29|A0A140TA29_HUMAN	C4a anaphylatoxin OS=Homo sapiens OX=9606 GN=C4B PE=1 SV=1	-5.96306	1.9863e-05	67002.8	107342	65504.2	103324	12903.4	15664.6	-40339.6	0.624197	-0.204678
68	sp|P01715|LV301_HUMAN	Immunoglobulin lambda variable 3-1 OS=Homo sapiens OX=9606 GN=IGLV3-1 PE=1 SV=2	-5.9525	2.0265e-05	1794.6	14566.3	1737.5	12946.6	605.375	6408.29	-12771.7	0.123202	-0.909382
69	sp|P0DJI8|SAA1_HUMAN	Serum amyloid A-1 protein OS=Homo sapiens OX=9606 GN=SAA1 PE=1 SV=1	-5.86974	2.3719e-05	10184.4	1.94976e+06	9390.88	1.92504e+06	3666.15	991302	-1.93958e+06	0.00522342	-2.28204
70	sp|P01717|LV325_HUMAN	Immunoglobulin lambda variable 3-25 OS=Homo sapiens OX=9606 GN=IGLV3-25 PE=1 SV=2	-5.791	2.7575e-05	34907.1	90620.8	38087.6	90139.9	10375.9	26932.6	-55713.7	0.3852	-0.414314
71	tr|B7ZKJ8|B7ZKJ8_HUMAN	ITIH4 protein OS=Homo sapiens OX=9606 GN=ITIH4 PE=1 SV=1	-5.77276	2.8558e-05	1685.77	4451.32	1750.95	4428.73	598.382	1306.71	-2765.54	0.378713	-0.42169
72	sp|P59666|DEF3_HUMAN	Neutrophil defensin 3 OS=Homo sapiens OX=9606 GN=DEFA3 PE=1 SV=1	-5.69802	3.2978e-05	5968.22	21250.1	5943.51	16885.6	2216.6	7734.53	-15281.9	0.280856	-0.551516
73	sp|P35858|ALS_HUMAN	Insulin-like growth factor-binding protein complex acid labile subunit OS=Homo sapiens OX=9606 GN=IGFALS PE=1 SV=1	5.52554	4.6096e-05	48695	31061.2	48610	31761.7	4774.06	8298.77	17633.8	1.56771	0.195266
74	sp|P01834|IGKC_HUMAN	Immunoglobulin kappa constant OS=Homo sapiens OX=9606 GN=IGKC PE=1 SV=2	5.17444	9.2214e-05	1.20789e+07	8.61263e+06	1.17949e+07	8.18657e+06	1.49206e+06	1.34628e+06	3.46629e+06	1.40247	0.146892
75	tr|D6R934|D6R934_HUMAN	Complement C1q subcomponent subunit B OS=Homo sapiens OX=9606 GN=C1QB PE=1 SV=1	-5.15916	9.5073e-05	99429.6	172193	99512.8	194610	16540.6	38944.2	-72763.5	0.577431	-0.2385
76	sp|P05155|IC1_HUMAN	Plasma protease C1 inhibitor OS=Homo sapiens OX=9606 GN=SERPING1 PE=1 SV=2	-5.06783	0.00011	586124	1.59631e+06	552714	1.44788e+06	327979	500036	-1.01019e+06	0.367173	-0.435129
77	tr|B4E1Z4|B4E1Z4_HUMAN	C3/C5 convertase OS=Homo sapiens OX=9606 PE=1 SV=1	-4.93589	0.00015	502456	782481	523317	817483	93680.7	142095	-280025	0.642132	-0.192376
78	sp|P04196|HRG_HUMAN	Histidine-rich glycoprotein OS=Homo sapiens OX=9606 GN=HRG PE=1 SV=1	4.88287	0.00017	434232	277585	433489	241412	53476.4	80017.9	156646	1.56432	0.194325
79	tr|A0A286YEY4|A0A286YEY4_HUMAN	Immunoglobulin heavy constant gamma 2 (Fragment) OS=Homo sapiens OX=9606 GN=IGHG2 PE=1 SV=1	4.85052	0.00018	2.63548e+06	1.39507e+06	2.68276e+06	1.65929e+06	528690	555921	1.2404e+06	1.88913	0.276262
80	tr|C9JF17|C9JF17_HUMAN	Apolipoprotein D (Fragment) OS=Homo sapiens OX=9606 GN=APOD PE=1 SV=1	4.75189	0.00022	136803	83423.9	146407	91554.8	28110.9	18586.6	53379.4	1.63986	0.214806
81	sp|P02766|TTHY_HUMAN	Transthyretin OS=Homo sapiens OX=9606 GN=TTR PE=1 SV=1	4.74062	0.00022	48154.3	26506.3	48540.5	26693.8	13445.8	2624.4	21648	1.81671	0.259286
82	sp|P01876|IGHA1_HUMAN	Immunoglobulin heavy constant alpha 1 OS=Homo sapiens OX=9606 GN=IGHA1 PE=1 SV=2	-4.70066	0.00024	1.87886e+06	3.3477e+06	1.67295e+06	3.36176e+06	630306	693888	-1.46884e+06	0.561239	-0.250852
83	tr|K7ERI9|K7ERI9_HUMAN	Apolipoprotein C-I (Fragment) OS=Homo sapiens OX=9606 GN=APOC1 PE=1 SV=1	4.65801	0.00026	194503	94217.5	184110	68742.7	43796.3	47472.1	100285	2.0644	0.314794
84	sp|P06331|HV434_HUMAN	Immunoglobulin heavy variable 4-34 OS=Homo sapiens OX=9606 GN=IGHV4-34 PE=1 SV=2	-4.65762	0.00026	167017	268747	167612	294011	22918.4	61386.1	-101730	0.621465	-0.206583
85	sp|P04114|APOB_HUMAN	Apolipoprotein B-100 OS=Homo sapiens OX=9606 GN=APOB PE=1 SV=2	-4.58565	0.0003	1.0412e+06	1.43942e+06	1.08235e+06	1.48236e+06	136078	222152	-398212	0.723352	-0.140651
86	sp|P01742|HV169_HUMAN	Immunoglobulin heavy variable 1-69 OS=Homo sapiens OX=9606 GN=IGHV1-69 PE=1 SV=2	-4.50609	0.00036	12986.7	33148.4	11536.2	34923.1	5229.45	12362.5	-20161.8	0.391774	-0.406965
87	sp|P02749|APOH_HUMAN	Beta-2-glycoprotein 1 OS=Homo sapiens OX=9606 GN=APOH PE=1 SV=3	-4.43341	0.00042	829996	1.17674e+06	826416	1.25969e+06	61559	226417	-346747	0.705333	-0.151606
88	sp|P51884|LUM_HUMAN	Lumican OS=Homo sapiens OX=9606 GN=LUM PE=1 SV=2	4.43603	0.00042	22483.5	16322.8	22226.9	16680.7	3932.28	1376.69	6160.62	1.37742	0.139067
89	tr|B1AKG0|B1AKG0_HUMAN	Complement factor H-related protein 1 OS=Homo sapiens OX=9606 GN=CFHR1 PE=1 SV=1	-4.26631	0.00059	6448.2	12147.4	6642.79	11477	2610.29	3040.89	-5699.18	0.53083	-0.275044
90	sp|P02671|FIBA_HUMAN	Fibrinogen alpha chain OS=Homo sapiens OX=9606 GN=FGA PE=1 SV=2	-4.10756	0.00082	16631.9	41802.6	16110.8	32850.4	3644.35	18018.8	-25170.7	0.397868	-0.400262
91	sp|P08697|A2AP_HUMAN	Alpha-2-antiplasmin OS=Homo sapiens OX=9606 GN=SERPINF2 PE=1 SV=3	-3.96932	0.0011	167226	208041	160743	204372	17585.1	25344	-40814.2	0.803816	-0.0948434
92	tr|A0A2Q2TTZ9|A0A2Q2TTZ9_HUMAN	Immunoglobulin kappa variable 1-33 OS=Homo sapiens OX=9606 GN=IGKV1D-33 PE=1 SV=1	-3.91553	0.00123	16299.4	27982.1	17927.4	28239.7	3119.79	8389.76	-11682.7	0.582494	-0.234709
93	tr|F5H7G1|F5H7G1_HUMAN	Complement component 8 subunit beta OS=Homo sapiens OX=9606 GN=C8B PE=1 SV=1	-3.90168	0.00127	64470.1	83895.2	60142	82809.1	11023.7	10077.8	-19425.1	0.76846	-0.114379
94	sp|A0A0B4J1V2|HV226_HUMAN	Immunoglobulin heavy variable 2-26 OS=Homo sapiens OX=9606 GN=IGHV2-26 PE=3 SV=1	-3.89504	0.00129	16169.2	28719.6	17108	25916.7	3754.95	8907.3	-12550.4	0.563003	-0.24949
95	sp|P07360|CO8G_HUMAN	Complement component C8 gamma chain OS=Homo sapiens OX=9606 GN=C8G PE=1 SV=3	-3.88239	0.00132	22101.9	34458.1	25022.3	35654.4	7869.04	5407.33	-12356.1	0.641416	-0.19286
96	sp|P00748|FA12_HUMAN	Coagulation factor XII OS=Homo sapiens OX=9606 GN=F12 PE=1 SV=3	-3.87467	0.00134	84772.5	117928	86689	127305	12082.8	22649.9	-33155.9	0.718848	-0.143363
97	tr|A0A4W8ZXM2|A0A4W8ZXM2_HUMAN	Immunoglobulin heavy variable 3-72 OS=Homo sapiens OX=9606 GN=IGHV3-72 PE=1 SV=1	3.80007	0.00157	7639.59	3597.86	7532	2504.66	1685.39	2709.34	4041.73	2.12337	0.327025
98	sp|P01008|ANT3_HUMAN	Antithrombin-III OS=Homo sapiens OX=9606 GN=SERPINC1 PE=1 SV=1	-3.70856	0.00191	637076	761268	638226	763057	75299.6	66504.6	-124192	0.836862	-0.077346
99	sp|P01706|LV211_HUMAN	Immunoglobulin lambda variable 2-11 OS=Homo sapiens OX=9606 GN=IGLV2-11 PE=1 SV=2	-3.59132	0.00244	9344.76	28171.1	8312.87	19303.4	4550.76	15053.7	-18826.3	0.331715	-0.479235
100	sp|O60285|NUAK1_HUMAN	NUAK family SNF1-like kinase 1 OS=Homo sapiens OX=9606 GN=NUAK1 PE=1 SV=1	-3.57254	0.00254	238.731	1286.89	247.714	1454.63	105.313	873.852	-1048.15	0.185511	-0.731631
101	sp|P00734|THRB_HUMAN	Prothrombin OS=Homo sapiens OX=9606 GN=F2 PE=1 SV=2	-3.46075	0.00322	388732	467576	387612	439886	38509.9	56465	-78843.9	0.831377	-0.0802017
102	sp|P01714|LV319_HUMAN	Immunoglobulin lambda variable 3-19 OS=Homo sapiens OX=9606 GN=IGLV3-19 PE=1 SV=2	-3.36052	0.00398	24832.9	41735.1	26401.6	47019	6342.15	13691.3	-16902.2	0.595013	-0.225474
103	sp|P08185|CBG_HUMAN	Corticosteroid-binding globulin OS=Homo sapiens OX=9606 GN=SERPINA6 PE=1 SV=1	3.31336	0.00439	99435.8	78841.2	93625.6	78045	15002.4	11074	20594.6	1.26122	0.10079
104	sp|P0DP09|KV113_HUMAN	Immunoglobulin kappa variable 1-13 OS=Homo sapiens OX=9606 GN=IGKV1-13 PE=3 SV=1	-3.26455	0.00487	1290.42	8292.38	634.618	11214.8	1212.75	6319.22	-7001.96	0.155615	-0.807949
105	tr|G3V2W1|G3V2W1_HUMAN	Protein Z-dependent protease inhibitor OS=Homo sapiens OX=9606 GN=SERPINA10 PE=1 SV=1	-3.21501	0.0054	1437.38	3284.09	1578.57	3602.57	695.322	1576.7	-1846.71	0.437678	-0.358845
106	sp|P02745|C1QA_HUMAN	Complement C1q subcomponent subunit A OS=Homo sapiens OX=9606 GN=C1QA PE=1 SV=2	-3.16769	0.00597	13252.4	20287.7	13924.3	20840.5	3674.88	5557.83	-7035.34	0.653221	-0.18494
107	tr|A0A286YEY5|A0A286YEY5_HUMAN	Immunoglobulin heavy constant alpha 2 (Fragment) OS=Homo sapiens OX=9606 GN=IGHA2 PE=1 SV=1	-3.0965	0.00693	4364.75	9987.69	3516.32	12220.8	3862.87	3841.31	-5622.94	0.437013	-0.359506
108	sp|P02747|C1QC_HUMAN	Complement C1q subcomponent subunit C OS=Homo sapiens OX=9606 GN=C1QC PE=1 SV=3	-3.06293	0.00743	109776	148083	108906	146061	12705.3	35303.1	-38306.8	0.741314	-0.129998
109	tr|Q5STZ8|Q5STZ8_HUMAN	ATP-binding cassette sub-family F member 1 (Fragment) OS=Homo sapiens OX=9606 GN=ABCF1 PE=1 SV=9	3.01876	0.00815	93570.6	59096.4	89578.3	49463.1	20157.4	27702.4	34474.2	1.58336	0.199579
110	sp|P00739|HPTR_HUMAN	Haptoglobin-related protein OS=Homo sapiens OX=9606 GN=HPR PE=2 SV=2	3.01216	0.00827	185096	93923.7	151102	94697	90156.8	10821.7	91172.1	1.9707	0.294621
111	tr|A0A5H1ZRS2|A0A5H1ZRS2_HUMAN	Immunoglobulin kappa variable 2D-28 OS=Homo sapiens OX=9606 GN=IGKV2D-28 PE=1 SV=1	2.96069	0.0092	201325	153157	200388	148622	26709.8	40851.2	48168.5	1.3145	0.118762
112	sp|A0A087WSY6|KVD15_HUMAN	Immunoglobulin kappa variable 3D-15 OS=Homo sapiens OX=9606 GN=IGKV3D-15 PE=3 SV=6	2.90584	0.01032	68737.4	48585.8	68665.7	51169.2	16876.5	12166.1	20151.5	1.41476	0.150683
113	sp|P61769|B2MG_HUMAN	Beta-2-microglobulin OS=Homo sapiens OX=9606 GN=B2M PE=1 SV=1	-2.90466	0.01034	6396.57	12520.3	6835.88	10173	2100.29	5965.78	-6123.7	0.510897	-0.291667
114	sp|P05543|THBG_HUMAN	Thyroxine-binding globulin OS=Homo sapiens OX=9606 GN=SERPINA7 PE=1 SV=2	-2.85724	0.01141	15689.8	22497.1	17841.2	22060.4	4929.22	5175.77	-6807.33	0.697414	-0.15651
115	tr|A0A3B3ISJ1|A0A3B3ISJ1_HUMAN	Vitamin K-dependent protein S OS=Homo sapiens OX=9606 GN=PROS1 PE=1 SV=1	-2.85691	0.01142	91031.6	117383	91480.5	129873	7899.33	26519.7	-26351.4	0.775509	-0.110413
116	sp|P19827|ITIH1_HUMAN	Inter-alpha-trypsin inhibitor heavy chain H1 OS=Homo sapiens OX=9606 GN=ITIH1 PE=1 SV=3	2.79127	0.01307	319543	259848	317384	268173	58530	26279.8	59695.2	1.22973	0.0898102
117	sp|P15169|CBPN_HUMAN	Carboxypeptidase N catalytic chain OS=Homo sapiens OX=9606 GN=CPN1 PE=1 SV=1	-2.55945	0.021	30959.6	38238.2	29235.2	37046.5	6098.49	5966.09	-7278.6	0.809651	-0.0917022
118	sp|O75636|FCN3_HUMAN	Ficolin-3 OS=Homo sapiens OX=9606 GN=FCN3 PE=1 SV=2	-2.51615	0.02292	42192.8	55729.2	41354.6	56185.3	14719.5	6619.49	-13536.4	0.757104	-0.120844
119	sp|O95445|APOM_HUMAN	Apolipoprotein M OS=Homo sapiens OX=9606 GN=APOM PE=1 SV=2	2.51297	0.02306	201750	170097	195848	171493	25638.6	27758.4	31652.6	1.18609	0.0741159
120	sp|P01700|LV147_HUMAN	Immunoglobulin lambda variable 1-47 OS=Homo sapiens OX=9606 GN=IGLV1-47 PE=1 SV=2	-2.45689	0.02581	65644.2	83170.5	66051.3	83097.9	4366.84	20950.4	-17526.3	0.789272	-0.102773
121	sp|A0A0C4DH43|HV70D_HUMAN	Immunoglobulin heavy variable 2-70D OS=Homo sapiens OX=9606 GN=IGHV2-70D PE=3 SV=1	-2.38041	0.03007	2687.75	6093.02	2309.23	5918.74	822.39	4212.1	-3405.27	0.441119	-0.355444
122	tr|C9JXI5|C9JXI5_HUMAN	Transmembrane protein 198 (Fragment) OS=Homo sapiens OX=9606 GN=TMEM198 PE=1 SV=1	2.31059	0.03452	141438	80377.5	110578	61040	67597.4	41422.6	61060.9	1.75968	0.245433
123	sp|P01766|HV313_HUMAN	Immunoglobulin heavy variable 3-13 OS=Homo sapiens OX=9606 GN=IGHV3-13 PE=1 SV=2	-2.28818	0.03607	7779.83	10953.3	7429.17	8970.45	1035.49	4029.74	-3173.44	0.710275	-0.148573
124	sp|A0A0A0MS15|HV349_HUMAN	Immunoglobulin heavy variable 3-49 OS=Homo sapiens OX=9606 GN=IGHV3-49 PE=3 SV=1	-2.28183	0.03653	37285.3	51291.5	36718.4	49190.3	16712	7733.14	-14006.3	0.726928	-0.138508
125	sp|P01619|KV320_HUMAN	Immunoglobulin kappa variable 3-20 OS=Homo sapiens OX=9606 GN=IGKV3-20 PE=1 SV=2	-2.22398	0.0409	638107	840338	604648	849568	106076	251328	-202231	0.759345	-0.119561
126	sp|A0A0J9YXX1|HV5X1_HUMAN	Immunoglobulin heavy variable 5-10-1 OS=Homo sapiens OX=9606 GN=IGHV5-10-1 PE=3 SV=1	-2.21911	0.04129	38516	58061.2	45675.5	61730.3	15348.6	21508.1	-19545.2	0.663369	-0.178245
127	sp|A0A0B4J1X8|HV343_HUMAN	Immunoglobulin heavy variable 3-43 OS=Homo sapiens OX=9606 GN=IGHV3-43 PE=3 SV=1	2.20504	0.04243	6416.97	5062.59	6564.49	5173.01	1240.06	1362.97	1354.38	1.26753	0.102958
128	sp|P01782|HV309_HUMAN	Immunoglobulin heavy variable 3-9 OS=Homo sapiens OX=9606 GN=IGHV3-9 PE=1 SV=2	2.15756	0.04651	33116	22952.6	40134.7	23282.9	13978.5	2076.1	10163.4	1.4428	0.159206
129	sp|A0A0B4J1X5|HV374_HUMAN	Immunoglobulin heavy variable 3-74 OS=Homo sapiens OX=9606 GN=IGHV3-74 PE=3 SV=1	-2.13965	0.04814	182146	229019	183071	210523	28838.4	59056.1	-46873.4	0.79533	-0.0994527
130	tr|A0A4W9A917|A0A4W9A917_HUMAN	Immunoglobulin heavy constant gamma 3 (Fragment) OS=Homo sapiens OX=9606 GN=IGHG3 PE=1 SV=1	2.08006	0.05395	1.36058e+06	990068	1.23549e+06	1.01488e+06	477467	239952	370509	1.37423	0.138058
131	sp|P0DP02|HVC33_HUMAN	Immunoglobulin heavy variable 3-30-3 OS=Homo sapiens OX=9606 GN=IGHV3-30-3 PE=3 SV=1	2.01408	0.06113	8920.41	6766.56	9199.69	5633.12	2036.06	2479.29	2153.85	1.31831	0.120017
132	sp|A0A0C4DH68|KV224_HUMAN	Immunoglobulin kappa variable 2-24 OS=Homo sapiens OX=9606 GN=IGKV2-24 PE=3 SV=1	-2.00147	0.0626	11753.8	15488.4	12182.5	15098.8	3342.06	4490.63	-3734.59	0.758878	-0.119828
133	sp|P20742|PZP_HUMAN	Pregnancy zone protein OS=Homo sapiens OX=9606 GN=PZP PE=1 SV=4	1.97757	0.06547	42405	20953.6	38338.9	20837.6	32114.2	5260.23	21451.5	2.02376	0.306159
134	tr|A0A0J9YY99|A0A0J9YY99_HUMAN	Ig-like domain-containing protein (Fragment) OS=Homo sapiens OX=9606 PE=1 SV=1	-1.94414	0.06968	90412.8	111224	86037.2	111804	14492.4	28656.8	-20810.8	0.812892	-0.0899669
135	tr|Q5QPP4|Q5QPP4_HUMAN	UDP-glucose 4-epimerase (Fragment) OS=Homo sapiens OX=9606 GN=GALE PE=1 SV=1	1.90792	0.07451	12698.8	7763.34	12527.4	6833.27	6624.8	4041.91	4935.46	1.63574	0.213714
136	sp|P07357|CO8A_HUMAN	Complement component C8 alpha chain OS=Homo sapiens OX=9606 GN=C8A PE=1 SV=2	-1.86523	0.0806	60598.5	67579.1	57869	67608.8	9731.91	5599.03	-6980.69	0.896704	-0.0473511
137	tr|A0A075B7B8|A0A075B7B8_HUMAN	Immunoglobulin heavy variable 3/OR16-12 (non-functional) (Fragment) OS=Homo sapiens OX=9606 GN=IGHV3OR16-12 PE=1 SV=1	1.77075	0.09565	51199.5	41568	52510.7	39996	15754.5	4250.1	9631.52	1.2317	0.0905067
138	sp|A0A0C4DH33|HV124_HUMAN	Immunoglobulin heavy variable 1-24 OS=Homo sapiens OX=9606 GN=IGHV1-24 PE=3 SV=1	-1.74577	0.10002	923.295	1654.82	837.17	1616.24	479.927	1161.86	-731.524	0.557943	-0.25341
139	tr|A0A182DWH7|A0A182DWH7_HUMAN	Selenoprotein P (Fragment) OS=Homo sapiens OX=9606 GN=SELENOP PE=1 SV=1	-1.71212	0.10618	2354.6	5960.4	1799.12	3015.94	2200.77	5922.44	-3605.81	0.39504	-0.403359
140	sp|A0A0C4DH69|KV109_HUMAN	Immunoglobulin kappa variable 1-9 OS=Homo sapiens OX=9606 GN=IGKV1-9 PE=3 SV=1	-1.70963	0.10665	28137.9	32746.6	30114.1	32569.8	6543.75	4751.98	-4608.69	0.859262	-0.0658744
141	sp|P01023|A2MG_HUMAN	Alpha-2-macroglobulin OS=Homo sapiens OX=9606 GN=A2M PE=1 SV=3	1.68639	0.11112	6.06958e+06	5.52643e+06	6.19625e+06	5.58887e+06	785434	562733	543140	1.09828	0.0407132
142	sp|Q13790|APOF_HUMAN	Apolipoprotein F OS=Homo sapiens OX=9606 GN=APOF PE=1 SV=2	1.66302	0.11577	7518.76	5972.37	7231.96	6817.65	1272.68	2482.38	1546.39	1.25892	0.0999997
143	sp|P01701|LV151_HUMAN	Immunoglobulin lambda variable 1-51 OS=Homo sapiens OX=9606 GN=IGLV1-51 PE=1 SV=2	-1.5536	0.13983	36152.4	40774.5	37978.4	42383.3	2768.75	8484.86	-4622.06	0.886643	-0.052251
144	sp|P0C0L4|CO4A_HUMAN	Complement C4-A OS=Homo sapiens OX=9606 GN=C4A PE=1 SV=2	-1.54734	0.14133	162856	200666	159507	173825	30887.4	66480.2	-37809.4	0.81158	-0.0906687
145	sp|A0A0B4J1V0|HV315_HUMAN	Immunoglobulin heavy variable 3-15 OS=Homo sapiens OX=9606 GN=IGHV3-15 PE=3 SV=1	-1.50789	0.15107	267840	299240	271211	292640	28546.6	55567.4	-31400	0.895068	-0.0481441
146	sp|P04264|K2C1_HUMAN	Keratin, type II cytoskeletal 1 OS=Homo sapiens OX=9606 GN=KRT1 PE=1 SV=6	1.49962	0.15319	19382.8	12436.9	17321.8	10893.1	12289	6485.28	6945.89	1.55849	0.192704
147	sp|P02774|VTDB_HUMAN	Vitamin D-binding protein OS=Homo sapiens OX=9606 GN=GC PE=1 SV=2	-1.4837	0.15732	2.48209e+06	2.92272e+06	2.39669e+06	2.46182e+06	372093	809525	-440631	0.849239	-0.0709699
148	sp|P06312|KV401_HUMAN	Immunoglobulin kappa variable 4-1 OS=Homo sapiens OX=9606 GN=IGKV4-1 PE=1 SV=1	-1.47453	0.15974	276856	371445	282509	275700	38662.9	188521	-94588.7	0.745349	-0.12764
149	sp|P01602|KV105_HUMAN	Immunoglobulin kappa variable 1-5 OS=Homo sapiens OX=9606 GN=IGKV1-5 PE=1 SV=2	-1.41874	0.17516	8978.49	11622.2	8578.43	12887	2491.11	5004.59	-2643.72	0.772528	-0.112086
150	sp|P02775|CXCL7_HUMAN	Platelet basic protein OS=Homo sapiens OX=9606 GN=PPBP PE=1 SV=3	1.38487	0.1851	143689	133633	142905	131411	16651.1	14045.5	10055.9	1.07525	0.0315095
151	sp|A0A0C4DH31|HV118_HUMAN	Immunoglobulin heavy variable 1-18 OS=Homo sapiens OX=9606 GN=IGHV1-18 PE=3 SV=1	-1.24022	0.23278	9332.35	10482.4	9209.04	9862.62	1499.5	2343.26	-1150.09	0.890285	-0.0504712
152	sp|P04430|KV116_HUMAN	Immunoglobulin kappa variable 1-16 OS=Homo sapiens OX=9606 GN=IGKV1-16 PE=1 SV=2	-1.23449	0.23484	3110.44	3832.75	3504.57	3688.52	1444.29	997.587	-722.311	0.811543	-0.0906887
153	sp|P04433|KV311_HUMAN	Immunoglobulin kappa variable 3-11 OS=Homo sapiens OX=9606 GN=IGKV3-11 PE=1 SV=1	1.20739	0.24483	362697	319859	343654	330050	51227.1	93299.4	42837.5	1.13393	0.0545847
154	sp|P01599|KV117_HUMAN	Immunoglobulin kappa variable 1-17 OS=Homo sapiens OX=9606 GN=IGKV1-17 PE=1 SV=2	-1.18936	0.25165	5170.88	7234.62	5675.84	6273.44	2228.72	4704.29	-2063.74	0.714741	-0.145851
155	sp|A0A0C4DH34|HV428_HUMAN	Immunoglobulin heavy variable 4-28 OS=Homo sapiens OX=9606 GN=IGHV4-28 PE=3 SV=1	1.13691	0.27232	30599.7	27789.1	30306.2	30259.2	2294.63	7052.41	2810.56	1.10114	0.0418421
156	tr|A0A286YFJ8|A0A286YFJ8_HUMAN	Immunoglobulin heavy constant gamma 4 (Fragment) OS=Homo sapiens OX=9606 GN=IGHG4 PE=1 SV=1	-1.06018	0.3048	45432.3	56351.5	48072.2	53178.8	14848.8	27096.2	-10919.2	0.80623	-0.0935408
157	sp|A0A0C4DH35|HV335_HUMAN	Probable non-functional immunoglobulin heavy variable 3-35 OS=Homo sapiens OX=9606 GN=IGHV3-35 PE=5 SV=1	1.01422	0.32557	38492.9	35302.6	37850.9	34708.2	5930.7	7340.01	3190.25	1.09037	0.0375734
158	sp|A0A0C4DH25|KVD20_HUMAN	Immunoglobulin kappa variable 3D-20 OS=Homo sapiens OX=9606 GN=IGKV3D-20 PE=3 SV=1	1.01155	0.32681	64242.8	56877.9	63595.2	55902.4	7980.13	20332.6	7364.95	1.12949	0.0528812
159	sp|P43652|AFAM_HUMAN	Afamin OS=Homo sapiens OX=9606 GN=AFM PE=1 SV=1	-0.993038	0.33547	345508	369309	342902	373494	60609.4	38687.7	-23801.3	0.935552	-0.0289321
160	tr|A0A075B7D0|A0A075B7D0_HUMAN	Immunoglobulin heavy variable 1/OR15-1 (non-functional) (Fragment) OS=Homo sapiens OX=9606 GN=IGHV1OR15-1 PE=1 SV=1	0.985601	0.339	58933.6	48720.8	63970.6	60906.1	22334.6	21621.6	10212.7	1.20962	0.0826481
161	sp|P02776|PLF4_HUMAN	Platelet factor 4 OS=Homo sapiens OX=9606 GN=PF4 PE=1 SV=2	-0.969892	0.34653	37194.8	40424.5	37382.7	42853.9	6963.89	7162.68	-3229.74	0.920105	-0.0361628
162	sp|P27169|PON1_HUMAN	Serum paraoxonase/arylesterase 1 OS=Homo sapiens OX=9606 GN=PON1 PE=1 SV=3	0.953401	0.35457	202615	190306	202144	184205	24154.9	30276.4	12308.9	1.06468	0.0272188
163	sp|P23142|FBLN1_HUMAN	Fibulin-1 OS=Homo sapiens OX=9606 GN=FBLN1 PE=1 SV=4	0.936728	0.36282	2936.79	2441.71	3253.34	2614.04	1117.19	1125.13	495.083	1.20276	0.0801793
164	tr|H0YAC1|H0YAC1_HUMAN	Plasma kallikrein (Fragment) OS=Homo sapiens OX=9606 GN=KLKB1 PE=1 SV=1	0.921658	0.3704	100489	95128.5	104715	93969.4	14768	9295.45	5360.94	1.05635	0.0238098
165	sp|P0DOY2|IGLC2_HUMAN	Immunoglobulin lambda constant 2 OS=Homo sapiens OX=9606 GN=IGLC2 PE=1 SV=1	0.904924	0.37893	22131.7	16844	22596.5	14716.4	9371.18	14814.6	5287.68	1.31392	0.118569
166	sp|P0DTE1|HV383_HUMAN	Probable non-functional immunoglobulin heavy variable 3-38-3 OS=Homo sapiens OX=9606 GN=IGHV3-38-3 PE=5 SV=1	0.903523	0.37965	7368.55	5232.65	3346.95	5367.43	6301.87	3252.93	2135.9	1.40819	0.14866
167	sp|A0A0B4J1Y8|LV949_HUMAN	Immunoglobulin lambda variable 9-49 OS=Homo sapiens OX=9606 GN=IGLV9-49 PE=1 SV=1	-0.876037	0.39397	7696.02	9198.81	9386.87	10068	3546.09	3729.57	-1502.78	0.836633	-0.0774651
168	sp|P00450|CERU_HUMAN	Ceruloplasmin OS=Homo sapiens OX=9606 GN=CP PE=1 SV=1	0.83978	0.4134	193066	176493	195001	172660	56028.7	19130.2	16572.9	1.0939	0.0389781
169	sp|O14791|APOL1_HUMAN	Apolipoprotein L1 OS=Homo sapiens OX=9606 GN=APOL1 PE=1 SV=5	0.820185	0.42416	29084.3	25108.9	33395.2	24508.2	11801.7	8494.57	3975.42	1.15833	0.0638312
170	sp|P19823|ITIH2_HUMAN	Inter-alpha-trypsin inhibitor heavy chain H2 OS=Homo sapiens OX=9606 GN=ITIH2 PE=1 SV=2	0.770761	0.45208	577205	551536	589937	543206	63779	76901.4	25668.3	1.04654	0.0197557
171	sp|P29622|KAIN_HUMAN	Kallistatin OS=Homo sapiens OX=9606 GN=SERPINA4 PE=1 SV=3	-0.743245	0.46811	27889.4	29456.2	28424.6	31043.8	2720.3	5709.23	-1566.81	0.946809	-0.0237376
172	sp|O75882|ATRN_HUMAN	Attractin OS=Homo sapiens OX=9606 GN=ATRN PE=1 SV=2	0.735239	0.47283	2993.28	2804.84	3066.72	2812.93	569.448	516.682	188.446	1.06719	0.0282401
173	sp|P00747|PLMN_HUMAN	Plasminogen OS=Homo sapiens OX=9606 GN=PLG PE=1 SV=2	-0.678431	0.50719	480417	507672	483755	497152	98323.9	69692.9	-27254.5	0.946315	-0.0239644
174	tr|A0A0G2JMB2|A0A0G2JMB2_HUMAN	Immunoglobulin heavy constant alpha 2 (Fragment) OS=Homo sapiens OX=9606 GN=IGHA2 PE=1 SV=1	-0.643372	0.5291	17945.5	20572.4	15093.5	21902.9	9775.96	7380.68	-2626.94	0.872308	-0.0593303
175	sp|P01780|HV307_HUMAN	Immunoglobulin heavy variable 3-7 OS=Homo sapiens OX=9606 GN=IGHV3-7 PE=1 SV=2	-0.632103	0.53625	44696.1	54059.8	43824.3	51486.2	32702.1	30092.2	-9363.68	0.82679	-0.0826047
176	sp|P01704|LV214_HUMAN	Immunoglobulin lambda variable 2-14 OS=Homo sapiens OX=9606 GN=IGLV2-14 PE=1 SV=2	-0.614015	0.54784	33959.9	39800.7	30864	31326.2	9126.79	27038.8	-5840.84	0.853248	-0.0689248
177	sp|P80748|LV321_HUMAN	Immunoglobulin lambda variable 3-21 OS=Homo sapiens OX=9606 GN=IGLV3-21 PE=1 SV=2	0.542817	0.59474	32358.7	30937.2	31780	30365.3	6369.31	4599.58	1421.54	1.04595	0.0195107
178	sp|P04217|A1BG_HUMAN	Alpha-1B-glycoprotein OS=Homo sapiens OX=9606 GN=A1BG PE=1 SV=4	-0.542059	0.59525	734616	762147	688582	717503	117626	96846.4	-27530.3	0.963878	-0.0159779
179	sp|A0A0C4DH36|HV338_HUMAN	Probable non-functional immunoglobulin heavy variable 3-38 OS=Homo sapiens OX=9606 GN=IGHV3-38 PE=5 SV=1	-0.519882	0.61026	3410.7	3741.07	3750.64	3913.38	1578.39	1069.23	-330.377	0.911689	-0.0401531
180	sp|P04211|LV743_HUMAN	Immunoglobulin lambda variable 7-43 OS=Homo sapiens OX=9606 GN=IGLV7-43 PE=3 SV=2	0.507483	0.61874	37871.9	36206.8	41065.5	34971.8	8233.8	5393.81	1665.09	1.04599	0.0195268
181	tr|A0A0A0MS08|A0A0A0MS08_HUMAN	Immunoglobulin heavy constant gamma 1 (Fragment) OS=Homo sapiens OX=9606 GN=IGHG1 PE=1 SV=1	0.484299	0.63474	9.70191e+06	9.23088e+06	9.36996e+06	9.30423e+06	2.0961e+06	2.02969e+06	471023	1.05103	0.0216138
182	sp|P01042|KNG1_HUMAN	Kininogen-1 OS=Homo sapiens OX=9606 GN=KNG1 PE=1 SV=2	-0.437957	0.66727	945227	965599	938499	961380	101273	96008.9	-20372.2	0.978902	-0.00926077
183	sp|P08519|APOA_HUMAN	Apolipoprotein(a) OS=Homo sapiens OX=9606 GN=LPA PE=1 SV=1	-0.349113	0.73156	22569.1	23874.5	23202.5	20764.9	5826.7	9586.19	-1305.46	0.94532	-0.0244211
184	sp|P13645|K1C10_HUMAN	Keratin, type I cytoskeletal 10 OS=Homo sapiens OX=9606 GN=KRT10 PE=1 SV=6	0.346255	0.73366	4601.64	4204.45	5068	4558.17	2577.13	2280.6	397.192	1.09447	0.0392037
185	tr|A0A0B4J231|A0A0B4J231_HUMAN	Immunoglobulin lambda-like polypeptide 5 OS=Homo sapiens OX=9606 GN=IGLL5 PE=1 SV=1	-0.29735	0.77003	587163	607464	602886	615039	178582	100311	-20301.7	0.96658	-0.0147624
186	sp|O43866|CD5L_HUMAN	CD5 antigen-like OS=Homo sapiens OX=9606 GN=CD5L PE=1 SV=1	0.288958	0.77632	88160.2	84939.4	90225.2	70281	16214.1	29245.2	3220.83	1.03792	0.0161636
187	sp|A0A0C4DH38|HV551_HUMAN	Immunoglobulin heavy variable 5-51 OS=Homo sapiens OX=9606 GN=IGHV5-51 PE=3 SV=1	0.222224	0.82695	38858.3	37444.5	40987.9	40059.3	10527.1	15921	1413.83	1.03776	0.0160961
188	sp|P01871|IGHM_HUMAN	Immunoglobulin heavy constant mu OS=Homo sapiens OX=9606 GN=IGHM PE=1 SV=4	-0.146204	0.88559	4.50185e+06	4.60094e+06	3.77694e+06	4.34309e+06	1.65986e+06	1.17406e+06	-99082.7	0.978465	-0.00945485
189	tr|A0A024R6I7|A0A024R6I7_HUMAN	Alpha-1-antitrypsin OS=Homo sapiens OX=9606 GN=SERPINA1 PE=1 SV=1	0.116949	0.90836	62056.1	60060	46581.8	58555.3	32304.2	39729.6	1996.14	1.03324	0.0141994
