# Supplementary material for: Characterization by Quantitative Serum Proteomics of Immune-Related Prognostic Biomarkers for COVID-19 Symptomatology
Source: Front Immunol. 2021 Sep 8;12:730710. doi: 10.3389/fimmu.2021.730710 (PMC8457011; doi:10.3389/fimmu.2021.730710)
Supplement: Supplementary Data Sheet 2 — Network analysis of interactions between proteins and BPs characterized using Graph Theory algorithms. Please see the Supplementary Material section of the Author guidelines for details on the different file types accepted. [file Table_2.xlsx]

## Sheet: Healthy
Supplementary Data 2. Network analysis of interactions between proteins and BPs was characterized using Graph Theory algorithms.
Source	Target	Weigth
P02763	platelet degranulation	2.08927e+06
P02763	regulation of immune system process	2.08927e+06
P02763	acute-phase response	2.08927e+06
P02763	negative regulation of interleukin-6 production	2.08927e+06
P02763	negative regulation of tumor necrosis factor production	2.08927e+06
P02763	positive regulation of interleukin-1 beta production	2.08927e+06
P02763	positive regulation of tumor necrosis factor production	2.08927e+06
P02763	neutrophil degranulation	2.08927e+06
P01023	negative regulation of complement activation	6.06958e+06
P01023	platelet degranulation	6.06958e+06
P01023	blood coagulation intrinsic pathway	6.06958e+06
P01023	negative regulation of endopeptidase activity	6.06958e+06
P01023	extracellular matrix disassembly	6.06958e+06
P01023	stem cell differentiation	6.06958e+06
P01023	regulation of small GTPase mediated signal transduction	6.06958e+06
P02768	retina homeostasis	1.35473e+08
P02768	platelet degranulation	1.35473e+08
P02768	receptor-mediated endocytosis	1.35473e+08
P02768	cellular response to starvation	1.35473e+08
P02768	high-density lipoprotein particle remodeling	1.35473e+08
P02768	negative regulation of apoptotic process	1.35473e+08
P02768	post-translational protein modification	1.35473e+08
P02768	maintenance of mitochondrion location	1.35473e+08
P02768	cellular oxidant detoxification	1.35473e+08
P00738	receptor-mediated endocytosis	6.7884e+06
P00738	acute-phase response	6.7884e+06
P00738	positive regulation of cell death	6.7884e+06
P00738	zymogen activation	6.7884e+06
P00738	response to hydrogen peroxide	6.7884e+06
P00738	defense response to bacterium	6.7884e+06
P00738	neutrophil degranulation	6.7884e+06
P00738	negative regulation of oxidoreductase activity	6.7884e+06
P00738	cellular oxidant detoxification	6.7884e+06
P00738	negative regulation of hydrogen peroxide catabolic process	6.7884e+06
P01766	receptor-mediated endocytosis	7779.83
P01766	phagocytosis	7779.83
P01766	phagocytosis engulfment	7779.83
P01766	complement activation classical pathway	7779.83
P01766	regulation of complement activation	7779.83
P01766	Fc-epsilon receptor signaling pathway	7779.83
P01766	Fc-gamma receptor signaling pathway involved in phagocytosis	7779.83
P01766	defense response to bacterium	7779.83
P01766	innate immune response	7779.83
P01766	B cell receptor signaling pathway	7779.83
P01766	positive regulation of B cell activation	7779.83
P01766	leukocyte migration	7779.83
P63261	angiogenesis	10007.7
P63261	morphogenesis of a polarized epithelium	10007.7
P63261	retina homeostasis	10007.7
P63261	positive regulation of gene expression	10007.7
P63261	positive regulation of cell migration	10007.7
P63261	maintenance of blood-brain barrier	10007.7
P63261	Fc-gamma receptor signaling pathway involved in phagocytosis	10007.7
P63261	sarcomere organization	10007.7
P63261	ephrin receptor signaling pathway	10007.7
P63261	regulation of stress fiber assembly	10007.7
P63261	regulation of focal adhesion assembly	10007.7
P63261	membrane organization	10007.7
P63261	platelet aggregation	10007.7
P63261	cellular response to interferon-gamma	10007.7
P63261	positive regulation of wound healing	10007.7
P63261	F:structural constituent of postsynaptic actin cytoskeleton	10007.7
P63261	postsynaptic actin cytoskeleton organization	10007.7
P63261	tight junction assembly	10007.7
P63261	regulation of transepithelial transport	10007.7
P63261	protein localization to bicellular tight junction	10007.7
P05155	negative regulation of complement activation	586124
P05155	platelet degranulation	586124
P05155	complement activation classical pathway	586124
P05155	aging	586124
P05155	blood coagulation intrinsic pathway	586124
P05155	blood circulation	586124
P05155	negative regulation of endopeptidase activity	586124
P05155	fibrinolysis	586124
P27169	cholesterol metabolic process	202615
P27169	response to toxic substance	202615
P27169	positive regulation of cholesterol efflux	202615
P27169	dephosphorylation	202615
P27169	lipoxygenase pathway	202615
P27169	aromatic compound catabolic process	202615
P27169	response to nutrient levels	202615
P27169	positive regulation of transporter activity	202615
P27169	negative regulation of plasma lipoprotein oxidation	202615
P27169	carboxylic acid catabolic process	202615
P27169	organophosphate catabolic process	202615
P27169	phosphatidylcholine metabolic process	202615
P27169	positive regulation of binding	202615
P27169	response to fatty acid	202615
P27169	response to fluoride	202615
P68871	receptor-mediated endocytosis	422446
P68871	regulation of blood pressure	422446
P68871	positive regulation of cell death	422446
P68871	oxygen transport	422446
P68871	bicarbonate transport	422446
P68871	nitric oxide transport	422446
P68871	response to hydrogen peroxide	422446
P68871	hydrogen peroxide catabolic process	422446
P68871	neutrophil degranulation	422446
P68871	positive regulation of nitric oxide biosynthetic process	422446
P68871	renal absorption	422446
P68871	platelet aggregation	422446
P68871	cellular oxidant detoxification	422446
P02751	angiogenesis	438529
P02751	regulation of protein phosphorylation	438529
P02751	platelet degranulation	438529
P02751	acute-phase response	438529
P02751	cell-substrate junction assembly	438529
P02751	calcium-independent cell-matrix adhesion	438529
P02751	integrin-mediated signaling pathway	438529
P02751	heart development	438529
P02751	regulation of cell shape	438529
P02751	positive regulation of gene expression	438529
P02751	positive regulation of peptidase activity	438529
P02751	peptide cross-linking	438529
P02751	cytokine-mediated signaling pathway	438529
P02751	extracellular matrix organization	438529
P02751	integrin activation	438529
P02751	substrate adhesion-dependent cell spreading	438529
P02751	endodermal cell differentiation	438529
P02751	post-translational protein modification	438529
P02751	positive regulation of axon extension	438529
P02751	inositol phosphate-mediated signaling	438529
P02751	positive regulation of fibroblast proliferation	438529
P02751	leukocyte migration	438529
P02751	biological process involved in interaction with symbiont	438529
P02751	regulation of ERK1 and ERK2 cascade	438529
P02751	platelet aggregation	438529
P02751	negative regulation of transforming growth factor beta production	438529
P02751	blood coagulation fibrin clot formation	438529
P02751	neural crest cell migration involved in autonomic nervous system development	438529
P02751	positive regulation of substrate-dependent cell migration	438529
P02760	receptor-mediated endocytosis	198367
P02760	cell adhesion	198367
P02760	female pregnancy	198367
P02760	negative regulation of endopeptidase activity	198367
P02760	viral process	198367
P02760	protein-chromophore linkage	198367
P02760	protein catabolic process	198367
P02760	heme catabolic process	198367
P02760	negative regulation of JNK cascade	198367
P02760	negative regulation of immune response	198367
P02775	platelet degranulation	143689
P02775	inflammatory response	143689
P02775	G protein-coupled receptor signaling pathway	143689
P02775	neutrophil chemotaxis	143689
P02775	killing of cells of other organism	143689
P02775	defense response to bacterium	143689
P02775	neutrophil degranulation	143689
P02775	positive regulation of cell division	143689
P02775	antimicrobial humoral immune response mediated by antimicrobial peptide	143689
P02775	chemokine-mediated signaling pathway	143689
P02775	cellular response to lipopolysaccharide	143689
P02775	glucose transmembrane transport	143689
P10909	cell morphogenesis	405098
P10909	microglial cell activation	405098
P10909	immune complex clearance	405098
P10909	platelet degranulation	405098
P10909	lipid metabolic process	405098
P10909	complement activation	405098
P10909	response to virus	405098
P10909	protein import	405098
P10909	antimicrobial humoral response	405098
P10909	regulation of complement activation	405098
P10909	negative regulation of protein-containing complex assembly	405098
P10909	positive regulation of protein-containing complex assembly	405098
P10909	central nervous system myelin maintenance	405098
P10909	positive regulation of proteasomal ubiquitin-dependent protein catabolic process	405098
P10909	positive regulation of tumor necrosis factor production	405098
P10909	regulation of cell population proliferation	405098
P10909	reverse cholesterol transport	405098
P10909	innate immune response	405098
P10909	positive regulation of nitric oxide biosynthetic process	405098
P10909	positive regulation of receptor-mediated endocytosis	405098
P10909	protein stabilization	405098
P10909	positive regulation of NF-kappaB transcription factor activity	405098
P10909	chaperone-mediated protein complex assembly	405098
P10909	response to misfolded protein	405098
P10909	chaperone-mediated protein folding	405098
P10909	microglial cell proliferation	405098
P10909	protein targeting to lysosome involved in chaperone-mediated autophagy	405098
P10909	chaperone-mediated protein transport involved in chaperone-mediated autophagy	405098
P10909	negative regulation of release of cytochrome c from mitochondria	405098
P10909	regulation of amyloid-beta clearance	405098
P10909	positive regulation of neuron death	405098
P10909	positive regulation of amyloid-beta formation	405098
P10909	negative regulation of intrinsic apoptotic signaling pathway in response to DNA damage	405098
P10909	negative regulation of amyloid-beta formation	405098
P10909	regulation of neuronal signal transduction	405098
P10909	positive regulation of tau-protein kinase activity	405098
P10909	positive regulation of neurofibrillary tangle assembly	405098
P10909	negative regulation of response to endoplasmic reticulum stress	405098
P10909	negative regulation of cellular response to thapsigargin	405098
P10909	negative regulation of cellular response to tunicamycin	405098
P10909	negative regulation of amyloid fibril formation	405098
P10909	positive regulation of amyloid fibril formation	405098
P10909	positive regulation of intrinsic apoptotic signaling pathway	405098
P18428	leukocyte chemotaxis involved in inflammatory response	16569.3
P18428	macrophage activation involved in immune response	16569.3
P18428	acute-phase response	16569.3
P18428	cellular defense response	16569.3
P18428	opsonization	16569.3
P18428	lipopolysaccharide transport	16569.3
P18428	cytokine-mediated signaling pathway	16569.3
P18428	lipopolysaccharide-mediated signaling pathway	16569.3
P18428	detection of molecule of bacterial origin	16569.3
P18428	negative regulation of tumor necrosis factor production	16569.3
P18428	positive regulation of chemokine production	16569.3
P18428	positive regulation of interleukin-6 production	16569.3
P18428	positive regulation of interleukin-8 production	16569.3
P18428	positive regulation of tumor necrosis factor production	16569.3
P18428	positive regulation of toll-like receptor 4 signaling pathway	16569.3
P18428	positive regulation of macrophage activation	16569.3
P18428	positive regulation of cytolysis	16569.3
P18428	defense response to Gram-negative bacterium	16569.3
P18428	defense response to Gram-positive bacterium	16569.3
P18428	positive regulation of respiratory burst involved in inflammatory response	16569.3
P18428	cellular response to lipoteichoic acid	16569.3
P18428	positive regulation of neutrophil chemotaxis	16569.3
P04004	negative regulation of endopeptidase activity	535188
P04004	positive regulation of smooth muscle cell migration	535188
P04004	negative regulation of blood coagulation	535188
P04004	extracellular matrix organization	535188
P04004	regulation of complement activation	535188
P04004	positive regulation of vascular endothelial growth factor receptor signaling pathway	535188
P04004	positive regulation of protein binding	535188
P04004	cell adhesion mediated by integrin	535188
P04004	endodermal cell differentiation	535188
P04004	positive regulation of receptor-mediated endocytosis	535188
P04004	positive regulation of peptidyl-tyrosine phosphorylation	535188
P04004	smooth muscle cell-matrix adhesion	535188
P04004	positive regulation of wound healing	535188
P59666	innate immune response in mucosa	5968.22
P59666	antibacterial humoral response	5968.22
P59666	intracellular estrogen receptor signaling pathway	5968.22
P59666	killing of cells of other organism	5968.22
P59666	defense response to Gram-negative bacterium	5968.22
P59666	defense response to Gram-positive bacterium	5968.22
P59666	defense response to fungus	5968.22
P59666	defense response to virus	5968.22
P59666	membrane disruption in other organism	5968.22
P59666	antimicrobial humoral immune response mediated by antimicrobial peptide	5968.22
P59666	cellular response to lipopolysaccharide	5968.22
P04196	platelet degranulation	434232
P04196	positive regulation of immune response to tumor cell	434232
P04196	negative regulation of cell population proliferation	434232
P04196	regulation of gene expression	434232
P04196	regulation of platelet activation	434232
P04196	negative regulation of lamellipodium assembly	434232
P04196	negative regulation of endopeptidase activity	434232
P04196	heme transport	434232
P04196	negative regulation of angiogenesis	434232
P04196	negative regulation of cell growth	434232
P04196	regulation of actin cytoskeleton organization	434232
P04196	negative regulation of cell adhesion mediated by integrin	434232
P04196	positive regulation of apoptotic process	434232
P04196	regulation of protein-containing complex assembly	434232
P04196	negative regulation of blood vessel endothelial cell migration	434232
P04196	regulation of peptidyl-tyrosine phosphorylation	434232
P04196	defense response to fungus	434232
P04196	cytolysis by host of symbiont cells	434232
P04196	positive regulation of focal adhesion assembly	434232
P04196	negative regulation of fibrinolysis	434232
P04196	antimicrobial humoral immune response mediated by antimicrobial peptide	434232
P04196	negative regulation of vascular endothelial growth factor signaling pathway	434232
P04196	positive regulation of blood vessel remodeling	434232
P04196	negative regulation of endothelial cell chemotaxis	434232
P02743	negative regulation of acute inflammatory response	131170
P02743	protein folding	131170
P02743	acute-phase response	131170
P02743	complement activation classical pathway	131170
P02743	cellular protein metabolic process	131170
P02743	negative regulation by host of viral exo-alpha-sialidase activity	131170
P02743	negative regulation by host of viral glycoprotein metabolic process	131170
P02743	innate immune response	131170
P02743	negative regulation of monocyte differentiation	131170
P02743	negative regulation of viral entry into host cell	131170
P02743	chaperone-mediated protein complex assembly	131170
P02743	negative regulation of wound healing	131170
P02749	negative regulation of endothelial cell proliferation	829996
P02749	platelet degranulation	829996
P02749	triglyceride metabolic process	829996
P02749	blood coagulation intrinsic pathway	829996
P02749	negative regulation of endothelial cell migration	829996
P02749	negative regulation of angiogenesis	829996
P02749	plasminogen activation	829996
P02749	negative regulation of myeloid cell apoptotic process	829996
P02749	triglyceride transport	829996
P02749	negative regulation of smooth muscle cell apoptotic process	829996
P02749	positive regulation of lipoprotein lipase activity	829996
P02749	negative regulation of fibrinolysis	829996
P23142	negative regulation of protein phosphorylation	2936.79
P23142	integrin-mediated signaling pathway	2936.79
P23142	embryo implantation	2936.79
P23142	positive regulation of gene expression	2936.79
P23142	positive regulation of peptidase activity	2936.79
P23142	extracellular matrix organization	2936.79
P23142	positive regulation of fibroblast proliferation	2936.79
P23142	negative regulation of ERK1 and ERK2 cascade	2936.79
P23142	negative regulation of transforming growth factor beta production	2936.79
P23142	blood coagulation fibrin clot formation	2936.79
P23142	negative regulation of substrate adhesion-dependent cell spreading	2936.79
P23142	negative regulation of transformation of host cell by virus	2936.79
P23142	positive regulation of substrate-dependent cell migration	2936.79
P23142	negative regulation of cell motility	2936.79
P23142	negative regulation of stem cell proliferation	2936.79
A0A0C4DH43	phagocytosis recognition	2687.75
A0A0C4DH43	phagocytosis engulfment	2687.75
A0A0C4DH43	complement activation classical pathway	2687.75
A0A0C4DH43	defense response to bacterium	2687.75
A0A0C4DH43	innate immune response	2687.75
A0A0C4DH43	B cell receptor signaling pathway	2687.75
A0A0C4DH43	positive regulation of B cell activation	2687.75
A0A0J9YXX1	phagocytosis recognition	38516
A0A0J9YXX1	phagocytosis engulfment	38516
A0A0J9YXX1	complement activation classical pathway	38516
A0A0J9YXX1	defense response to bacterium	38516
A0A0J9YXX1	innate immune response	38516
A0A0J9YXX1	B cell receptor signaling pathway	38516
A0A0J9YXX1	positive regulation of B cell activation	38516
A0A075B7D0	phagocytosis recognition	58933.6
A0A075B7D0	phagocytosis engulfment	58933.6
A0A075B7D0	complement activation classical pathway	58933.6
A0A075B7D0	defense response to bacterium	58933.6
A0A075B7D0	innate immune response	58933.6
A0A075B7D0	B cell receptor signaling pathway	58933.6
A0A075B7D0	positive regulation of B cell activation	58933.6
A0A0C4DH35	phagocytosis recognition	38492.9
A0A0C4DH35	phagocytosis engulfment	38492.9
A0A0C4DH35	complement activation classical pathway	38492.9
A0A0C4DH35	defense response to bacterium	38492.9
A0A0C4DH35	innate immune response	38492.9
A0A0C4DH35	B cell receptor signaling pathway	38492.9
A0A0C4DH35	positive regulation of B cell activation	38492.9
A0A0J9YY99	phagocytosis recognition	90412.8
A0A0J9YY99	phagocytosis engulfment	90412.8
A0A0J9YY99	complement activation classical pathway	90412.8
A0A0J9YY99	defense response to bacterium	90412.8
A0A0J9YY99	innate immune response	90412.8
A0A0J9YY99	B cell receptor signaling pathway	90412.8
A0A0J9YY99	positive regulation of B cell activation	90412.8
A0A0B4J1V2	phagocytosis recognition	16169.2
A0A0B4J1V2	phagocytosis engulfment	16169.2
A0A0B4J1V2	complement activation classical pathway	16169.2
A0A0B4J1V2	defense response to bacterium	16169.2
A0A0B4J1V2	innate immune response	16169.2
A0A0B4J1V2	B cell receptor signaling pathway	16169.2
A0A0B4J1V2	positive regulation of B cell activation	16169.2
A0A0C4DH31	phagocytosis recognition	9332.35
A0A0C4DH31	phagocytosis engulfment	9332.35
A0A0C4DH31	complement activation classical pathway	9332.35
A0A0C4DH31	defense response to bacterium	9332.35
A0A0C4DH31	innate immune response	9332.35
A0A0C4DH31	B cell receptor signaling pathway	9332.35
A0A0C4DH31	positive regulation of B cell activation	9332.35
A0A0A0MS15	phagocytosis recognition	37285.3
A0A0A0MS15	phagocytosis engulfment	37285.3
A0A0A0MS15	complement activation classical pathway	37285.3
A0A0A0MS15	defense response to bacterium	37285.3
A0A0A0MS15	innate immune response	37285.3
A0A0A0MS15	B cell receptor signaling pathway	37285.3
A0A0A0MS15	positive regulation of B cell activation	37285.3
A0A0B4J1U7	phagocytosis recognition	202626
A0A0B4J1U7	phagocytosis engulfment	202626
A0A0B4J1U7	complement activation classical pathway	202626
A0A0B4J1U7	defense response to bacterium	202626
A0A0B4J1U7	innate immune response	202626
A0A0B4J1U7	B cell receptor signaling pathway	202626
A0A0B4J1U7	positive regulation of B cell activation	202626
A0A0C4DH38	phagocytosis recognition	38858.3
A0A0C4DH38	phagocytosis engulfment	38858.3
A0A0C4DH38	complement activation classical pathway	38858.3
A0A0C4DH38	defense response to bacterium	38858.3
A0A0C4DH38	innate immune response	38858.3
A0A0C4DH38	B cell receptor signaling pathway	38858.3
A0A0C4DH38	positive regulation of B cell activation	38858.3
A0A0B4J1V0	phagocytosis recognition	267840
A0A0B4J1V0	phagocytosis engulfment	267840
A0A0B4J1V0	complement activation classical pathway	267840
A0A0B4J1V0	defense response to bacterium	267840
A0A0B4J1V0	innate immune response	267840
A0A0B4J1V0	B cell receptor signaling pathway	267840
A0A0B4J1V0	positive regulation of B cell activation	267840
P01019	activation of MAPK activity	263617
P01019	positive regulation of cytokine production	263617
P01019	blood vessel remodeling	263617
P01019	renin-angiotensin regulation of aldosterone production	263617
P01019	regulation of renal output by angiotensin	263617
P01019	regulation of heart rate	263617
P01019	maintenance of blood vessel diameter homeostasis by renin-angiotensin	263617
P01019	angiotensin-mediated drinking behavior	263617
P01019	positive regulation of extracellular matrix constituent secretion	263617
P01019	protein import into nucleus	263617
P01019	cellular sodium ion homeostasis	263617
P01019	G protein-coupled receptor signaling pathway coupled to cGMP nucleotide second messenger	263617
P01019	phospholipase C-activating G protein-coupled receptor signaling pathway	263617
P01019	activation of phospholipase C activity	263617
P01019	positive regulation of cytosolic calcium ion concentration	263617
P01019	nitric oxide mediated signal transduction	263617
P01019	female pregnancy	263617
P01019	aging	263617
P01019	associative learning	263617
P01019	positive regulation of activation of Janus kinase activity	263617
P01019	positive regulation of endothelial cell migration	263617
P01019	positive regulation of cardiac muscle hypertrophy	263617
P01019	negative regulation of gene expression	263617
P01019	positive regulation of cardiac muscle cell apoptotic process	263617
P01019	positive regulation of macrophage derived foam cell differentiation	263617
P01019	positive regulation of cholesterol esterification	263617
P01019	negative regulation of endopeptidase activity	263617
P01019	positive regulation of neuron projection development	263617
P01019	regulation of norepinephrine secretion	263617
P01019	positive regulation of phosphatidylinositol 3-kinase signaling	263617
P01019	artery smooth muscle contraction	263617
P01019	response to muscle activity involved in regulation of muscle adaptation	263617
P01019	negative regulation of angiogenesis	263617
P01019	regulation of vasoconstriction	263617
P01019	negative regulation of cell growth	263617
P01019	response to estradiol	263617
P01019	positive regulation of superoxide anion generation	263617
P01019	positive regulation of NAD(P)H oxidase activity	263617
P01019	negative regulation of tissue remodeling	263617
P01019	low-density lipoprotein particle remodeling	263617
P01019	operant conditioning	263617
P01019	positive regulation of renal sodium excretion	263617
P01019	angiotensin-activated signaling pathway	263617
P01019	vasodilation	263617
P01019	negative regulation of MAP kinase activity	263617
P01019	positive regulation of nitric oxide biosynthetic process	263617
P01019	positive regulation of epidermal growth factor receptor signaling pathway	263617
P01019	positive regulation of blood pressure	263617
P01019	positive regulation of transcription DNA-templated	263617
P01019	positive regulation of insulin receptor signaling pathway	263617
P01019	positive regulation of fibroblast proliferation	263617
P01019	regulation of long-term neuronal synaptic plasticity	263617
P01019	positive regulation of inflammatory response	263617
P01019	positive regulation of NF-kappaB transcription factor activity	263617
P01019	negative regulation of neurotrophin TRK receptor signaling pathway	263617
P01019	stress-activated MAPK cascade	263617
P01019	regulation of calcium ion transport	263617
P01019	regulation of transmission of nerve impulse	263617
P01019	cell growth involved in cardiac muscle cell development	263617
P01019	positive regulation of protein tyrosine kinase activity	263617
P01019	ERK1 and ERK2 cascade	263617
P01019	uterine smooth muscle contraction	263617
P01019	cellular response to mechanical stimulus	263617
P01019	positive regulation of branching involved in ureteric bud morphogenesis	263617
P01019	obsolete positive regulation of blood vessel diameter	263617
P01019	regulation of extracellular matrix assembly	263617
P01019	positive regulation of membrane hyperpolarization	263617
P01019	positive regulation of gap junction assembly	263617
P01019	regulation of cardiac conduction	263617
P01019	positive regulation of vascular associated smooth muscle cell proliferation	263617
P01019	positive regulation of vascular associated smooth muscle cell migration	263617
P01019	positive regulation of L-lysine import across plasma membrane	263617
P01019	positive regulation of L-arginine import across plasma membrane	263617
P01019	negative regulation of sodium ion transmembrane transporter activity	263617
P01019	positive regulation of extrinsic apoptotic signaling pathway	263617
P00734	positive regulation of protein phosphorylation	388732
P00734	endoplasmic reticulum to Golgi vesicle-mediated transport	388732
P00734	acute-phase response	388732
P00734	blood coagulation intrinsic pathway	388732
P00734	positive regulation of cell population proliferation	388732
P00734	regulation of cell shape	388732
P00734	negative regulation of platelet activation	388732
P00734	positive regulation of phosphatidylinositol 3-kinase signaling	388732
P00734	positive regulation of cell growth	388732
P00734	regulation of complement activation	388732
P00734	positive regulation of collagen biosynthetic process	388732
P00734	negative regulation of proteolysis	388732
P00734	positive regulation of receptor signaling pathway via JAK-STAT	388732
P00734	negative regulation of astrocyte differentiation	388732
P00734	leukocyte migration	388732
P00734	positive regulation of release of sequestered calcium ion into cytosol	388732
P00734	cytolysis by host of symbiont cells	388732
P00734	negative regulation of fibrinolysis	388732
P00734	antimicrobial humoral immune response mediated by antimicrobial peptide	388732
P00734	neutrophil-mediated killing of gram-negative bacterium	388732
P00734	positive regulation of lipid kinase activity	388732
P00734	negative regulation of cytokine production involved in inflammatory response	388732
P00734	positive regulation of protein localization to nucleus	388732
P00734	positive regulation of phospholipase C-activating G protein-coupled receptor signaling pathway	388732
P00734	positive regulation of reactive oxygen species metabolic process	388732
P02741	acute-phase response	5657.6
P02741	complement activation classical pathway	5657.6
P02741	opsonization	5657.6
P02741	positive regulation of gene expression	5657.6
P02741	negative regulation of macrophage derived foam cell differentiation	5657.6
P02741	negative regulation of lipid storage	5657.6
P02741	regulation of interleukin-8 production	5657.6
P02741	positive regulation of superoxide anion generation	5657.6
P02741	negative regulation of mononuclear cell proliferation	5657.6
P02741	negative regulation by host of viral process	5657.6
P02741	innate immune response	5657.6
P02741	defense response to Gram-positive bacterium	5657.6
P02741	obsolete negative regulation of blood vessel diameter	5657.6
P02790	positive regulation of immunoglobulin production	6.58899e+06
P02790	positive regulation of humoral immune response mediated by circulating immunoglobulin	6.58899e+06
P02790	cellular iron ion homeostasis	6.58899e+06
P02790	receptor-mediated endocytosis	6.58899e+06
P02790	heme transport	6.58899e+06
P02790	viral process	6.58899e+06
P02790	hemoglobin metabolic process	6.58899e+06
P02790	heme metabolic process	6.58899e+06
P02790	positive regulation of tyrosine phosphorylation of STAT protein	6.58899e+06
P02790	positive regulation of interferon-gamma-mediated signaling pathway	6.58899e+06
P02776	platelet degranulation	37194.8
P02776	inflammatory response	37194.8
P02776	adenylate cyclase-activating G protein-coupled receptor signaling pathway	37194.8
P02776	positive regulation of macrophage derived foam cell differentiation	37194.8
P02776	negative regulation of angiogenesis	37194.8
P02776	platelet activation	37194.8
P02776	neutrophil chemotaxis	37194.8
P02776	positive regulation of tumor necrosis factor production	37194.8
P02776	regulation of cell population proliferation	37194.8
P02776	defense response to protozoan	37194.8
P02776	negative regulation of MHC class II biosynthetic process	37194.8
P02776	positive regulation of macrophage differentiation	37194.8
P02776	negative regulation of megakaryocyte differentiation	37194.8
P02776	positive regulation of transcription by RNA polymerase II	37194.8
P02776	killing by host of symbiont cells	37194.8
P02776	antimicrobial humoral immune response mediated by antimicrobial peptide	37194.8
P02776	chemokine-mediated signaling pathway	37194.8
P02776	cellular response to lipopolysaccharide	37194.8
P02776	negative regulation of extrinsic apoptotic signaling pathway in absence of ligand	37194.8
P06727	retinoid metabolic process	712033
P06727	innate immune response in mucosa	712033
P06727	cholesterol biosynthetic process	712033
P06727	response to lipid hydroperoxide	712033
P06727	leukocyte cell-cell adhesion	712033
P06727	positive regulation of cholesterol esterification	712033
P06727	positive regulation of triglyceride catabolic process	712033
P06727	removal of superoxide radicals	712033
P06727	regulation of intestinal cholesterol absorption	712033
P06727	cholesterol efflux	712033
P06727	phospholipid efflux	712033
P06727	chylomicron remodeling	712033
P06727	very-low-density lipoprotein particle remodeling	712033
P06727	high-density lipoprotein particle remodeling	712033
P06727	chylomicron assembly	712033
P06727	high-density lipoprotein particle assembly	712033
P06727	negative regulation of plasma lipoprotein oxidation	712033
P06727	response to stilbenoid	712033
P06727	lipoprotein metabolic process	712033
P06727	cholesterol homeostasis	712033
P06727	hydrogen peroxide catabolic process	712033
P06727	reverse cholesterol transport	712033
P06727	cellular protein metabolic process	712033
P06727	positive regulation of fatty acid biosynthetic process	712033
P06727	phosphatidylcholine metabolic process	712033
P06727	positive regulation of lipoprotein lipase activity	712033
P06727	triglyceride homeostasis	712033
P06727	intermembrane lipid transfer	712033
P04114	retinoid metabolic process	1.0412e+06
P04114	in utero embryonic development	1.0412e+06
P04114	toll-like receptor signaling pathway	1.0412e+06
P04114	triglyceride mobilization	1.0412e+06
P04114	receptor-mediated endocytosis	1.0412e+06
P04114	spermatogenesis	1.0412e+06
P04114	nervous system development	1.0412e+06
P04114	fertilization	1.0412e+06
P04114	response to virus	1.0412e+06
P04114	response to carbohydrate	1.0412e+06
P04114	post-embryonic development	1.0412e+06
P04114	response to selenium ion	1.0412e+06
P04114	positive regulation of gene expression	1.0412e+06
P04114	positive regulation of macrophage derived foam cell differentiation	1.0412e+06
P04114	positive regulation of cholesterol storage	1.0412e+06
P04114	triglyceride catabolic process	1.0412e+06
P04114	flagellated sperm motility	1.0412e+06
P04114	response to estradiol	1.0412e+06
P04114	response to lipopolysaccharide	1.0412e+06
P04114	cholesterol efflux	1.0412e+06
P04114	chylomicron remodeling	1.0412e+06
P04114	low-density lipoprotein particle remodeling	1.0412e+06
P04114	chylomicron assembly	1.0412e+06
P04114	very-low-density lipoprotein particle assembly	1.0412e+06
P04114	chylomicron remnant clearance	1.0412e+06
P04114	low-density lipoprotein particle clearance	1.0412e+06
P04114	very-low-density lipoprotein particle clearance	1.0412e+06
P04114	lipoprotein biosynthetic process	1.0412e+06
P04114	lipoprotein catabolic process	1.0412e+06
P04114	cholesterol homeostasis	1.0412e+06
P04114	lipoprotein transport	1.0412e+06
P04114	post-translational protein modification	1.0412e+06
P04114	regulation of cholesterol biosynthetic process	1.0412e+06
P04114	artery morphogenesis	1.0412e+06
P04114	leukocyte migration	1.0412e+06
P04114	cellular response to tumor necrosis factor	1.0412e+06
P04114	cellular response to prostaglandin stimulus	1.0412e+06
P04114	intermembrane lipid transfer	1.0412e+06
P02787	retina homeostasis	1.75416e+07
P02787	platelet degranulation	1.75416e+07
P02787	cellular iron ion homeostasis	1.75416e+07
P02787	actin filament organization	1.75416e+07
P02787	activation of JUN kinase activity	1.75416e+07
P02787	antibacterial humoral response	1.75416e+07
P02787	osteoclast differentiation	1.75416e+07
P02787	regulation of protein stability	1.75416e+07
P02787	transferrin transport	1.75416e+07
P02787	regulation of iron ion transport	1.75416e+07
P02787	post-translational protein modification	1.75416e+07
P02787	positive regulation of bone resorption	1.75416e+07
P02787	positive regulation of transcription	1.75416e+07
P02787	positive regulation of receptor-mediated endocytosis	1.75416e+07
P02787	SMAD protein signal transduction	1.75416e+07
P02787	membrane organization	1.75416e+07
P02787	ERK1 and ERK2 cascade	1.75416e+07
P02787	cellular response to iron ion	1.75416e+07
P02787	positive regulation of cell motility	1.75416e+07
P02647	retinoid metabolic process	3.89171e+07
P02647	regulation of protein phosphorylation	3.89171e+07
P02647	endothelial cell proliferation	3.89171e+07
P02647	platelet degranulation	3.89171e+07
P02647	negative regulation of cytokine production involved in immune response	3.89171e+07
P02647	phosphatidylcholine biosynthetic process	3.89171e+07
P02647	cholesterol biosynthetic process	3.89171e+07
P02647	receptor-mediated endocytosis	3.89171e+07
P02647	transforming growth factor beta receptor signaling pathway	3.89171e+07
P02647	G protein-coupled receptor signaling pathway	3.89171e+07
P02647	integrin-mediated signaling pathway	3.89171e+07
P02647	response to nutrient	3.89171e+07
P02647	glucocorticoid metabolic process	3.89171e+07
P02647	negative regulation of tumor necrosis factor-mediated signaling pathway	3.89171e+07
P02647	positive regulation of cholesterol esterification	3.89171e+07
P02647	positive regulation of cholesterol efflux	3.89171e+07
P02647	positive regulation of triglyceride catabolic process	3.89171e+07
P02647	negative regulation of very-low-density lipoprotein particle remodeling	3.89171e+07
P02647	peripheral nervous system axon regeneration	3.89171e+07
P02647	protein oxidation	3.89171e+07
P02647	peptidyl-methionine modification	3.89171e+07
P02647	lipid storage	3.89171e+07
P02647	regulation of intestinal cholesterol absorption	3.89171e+07
P02647	adrenal gland development	3.89171e+07
P02647	animal organ regeneration	3.89171e+07
P02647	regulation of Cdc42 protein signal transduction	3.89171e+07
P02647	negative regulation of interleukin-1 beta production	3.89171e+07
P02647	negative regulation of heterotypic cell-cell adhesion	3.89171e+07
P02647	chylomicron remodeling	3.89171e+07
P02647	high-density lipoprotein particle remodeling	3.89171e+07
P02647	chylomicron assembly	3.89171e+07
P02647	high-density lipoprotein particle assembly	3.89171e+07
P02647	high-density lipoprotein particle clearance	3.89171e+07
P02647	positive regulation of Rho protein signal transduction	3.89171e+07
P02647	lipoprotein biosynthetic process	3.89171e+07
P02647	response to drug	3.89171e+07
P02647	cholesterol homeostasis	3.89171e+07
P02647	blood vessel endothelial cell migration	3.89171e+07
P02647	response to estrogen	3.89171e+07
P02647	post-translational protein modification	3.89171e+07
P02647	reverse cholesterol transport	3.89171e+07
P02647	positive regulation of fatty acid biosynthetic process	3.89171e+07
P02647	negative regulation of inflammatory response	3.89171e+07
P02647	positive regulation of phagocytosis	3.89171e+07
P02647	protein stabilization	3.89171e+07
P02647	negative chemotaxis	3.89171e+07
P02647	positive regulation of lipoprotein lipase activity	3.89171e+07
P02647	vitamin transport	3.89171e+07
P02647	positive regulation of stress fiber assembly	3.89171e+07
P02647	transmembrane transport	3.89171e+07
P02647	phospholipid homeostasis	3.89171e+07
P02647	negative regulation of lipase activity	3.89171e+07
P02647	negative regulation of cell adhesion molecule production	3.89171e+07
P02647	triglyceride homeostasis	3.89171e+07
P02647	ERK1 and ERK2 cascade	3.89171e+07
P02647	cholesterol import	3.89171e+07
P02647	intermembrane lipid transfer	3.89171e+07
P02647	positive regulation of substrate adhesion-dependent cell spreading	3.89171e+07
P02647	positive regulation of phospholipid efflux	3.89171e+07
P01717	immunoglobulin production	34907.1
P01717	receptor-mediated endocytosis	34907.1
P01717	complement activation classical pathway	34907.1
P01717	regulation of complement activation	34907.1
P01717	Fc-epsilon receptor signaling pathway	34907.1
P01717	Fc-gamma receptor signaling pathway involved in phagocytosis	34907.1
P01717	leukocyte migration	34907.1
P01009	platelet degranulation	219082
P01009	acute-phase response	219082
P01009	blood coagulation	219082
P01009	negative regulation of endopeptidase activity	219082
P01009	neutrophil degranulation	219082
P01009	post-translational protein modification	219082
P01009	COPII vesicle coating	219082
P02748	cell killing	160377
P02748	complement activation alternative pathway	160377
P02748	complement activation classical pathway	160377
P02748	cytolysis	160377
P02748	regulation of complement activation	160377
P02748	protein homooligomerization	160377
P01599	immunoglobulin production	5170.88
P01599	receptor-mediated endocytosis	5170.88
P01599	complement activation classical pathway	5170.88
P01599	regulation of complement activation	5170.88
P01599	Fc-epsilon receptor signaling pathway	5170.88
P01599	Fc-gamma receptor signaling pathway involved in phagocytosis	5170.88
P01599	leukocyte migration	5170.88
P01704	immunoglobulin production	33959.9
P01704	receptor-mediated endocytosis	33959.9
P01704	complement activation classical pathway	33959.9
P01704	regulation of complement activation	33959.9
P01704	Fc-epsilon receptor signaling pathway	33959.9
P01704	Fc-gamma receptor signaling pathway involved in phagocytosis	33959.9
P01704	leukocyte migration	33959.9
P01602	immunoglobulin production	8978.49
P01602	receptor-mediated endocytosis	8978.49
P01602	complement activation classical pathway	8978.49
P01602	regulation of complement activation	8978.49
P01602	Fc-epsilon receptor signaling pathway	8978.49
P01602	Fc-gamma receptor signaling pathway involved in phagocytosis	8978.49
P01602	leukocyte migration	8978.49
P0C0L4	inflammatory response	162856
P0C0L4	complement activation classical pathway	162856
P0C0L4	negative regulation of endopeptidase activity	162856
P0C0L4	regulation of complement activation	162856
P0C0L4	post-translational protein modification	162856
P0C0L4	innate immune response	162856
P0C0L4	positive regulation of apoptotic cell clearance	162856
P01011	platelet degranulation	782285
P01011	acute-phase response	782285
P01011	negative regulation of endopeptidase activity	782285
P01011	regulation of lipid metabolic process	782285
P01011	maintenance of gastrointestinal epithelium	782285
P01011	neutrophil degranulation	782285
P19652	platelet degranulation	1.17692e+06
P19652	regulation of immune system process	1.17692e+06
P19652	acute-phase response	1.17692e+06
P19652	positive regulation of interleukin-1 beta production	1.17692e+06
P19652	positive regulation of tumor necrosis factor production	1.17692e+06
P19652	neutrophil degranulation	1.17692e+06
P13671	in utero embryonic development	53574.7
P13671	positive regulation of activation of membrane attack complex	53574.7
P13671	complement activation classical pathway	53574.7
P13671	cytolysis	53574.7
P13671	innate immune response	53574.7
P13671	positive regulation of angiogenesis	53574.7
P69905	receptor-mediated endocytosis	437450
P69905	positive regulation of cell death	437450
P69905	oxygen transport	437450
P69905	bicarbonate transport	437450
P69905	response to hydrogen peroxide	437450
P69905	hydrogen peroxide catabolic process	437450
P69905	cellular oxidant detoxification	437450
P02766	purine nucleobase metabolic process	48154.3
P02766	signal transduction	48154.3
P02766	extracellular matrix organization	48154.3
P02766	retinol metabolic process	48154.3
P02766	neutrophil degranulation	48154.3
P02766	cellular protein metabolic process	48154.3
P02766	thyroid hormone transport	48154.3
P01008	acute inflammatory response to antigenic stimulus	637076
P01008	response to nutrient	637076
P01008	lactation	637076
P01008	negative regulation of endopeptidase activity	637076
P01008	post-translational protein modification	637076
P01008	regulation of blood coagulation	637076
P04432	immunoglobulin production	34161.6
P04432	receptor-mediated endocytosis	34161.6
P04432	complement activation classical pathway	34161.6
P04432	regulation of complement activation	34161.6
P04432	Fc-epsilon receptor signaling pathway	34161.6
P04432	Fc-gamma receptor signaling pathway involved in phagocytosis	34161.6
P04432	leukocyte migration	34161.6
A0A0C4DH25	immunoglobulin production	64242.8
A0A0C4DH25	receptor-mediated endocytosis	64242.8
A0A0C4DH25	complement activation classical pathway	64242.8
A0A0C4DH25	regulation of complement activation	64242.8
A0A0C4DH25	Fc-epsilon receptor signaling pathway	64242.8
A0A0C4DH25	Fc-gamma receptor signaling pathway involved in phagocytosis	64242.8
A0A0C4DH25	leukocyte migration	64242.8
P25311	detection of chemical stimulus involved in sensory perception of bitter taste	338000
P25311	retina homeostasis	338000
P25311	antigen processing and presentation of endogenous peptide antigen via MHC class Ib	338000
P25311	cell adhesion	338000
P25311	negative regulation of cell population proliferation	338000
P25311	protein transmembrane transport	338000
P25311	RNA phosphodiester bond hydrolysis	338000
P55056	lipid metabolic process	12646.2
P55056	lipid transport	12646.2
P55056	positive regulation of sequestering of triglyceride	12646.2
P55056	very-low-density lipoprotein particle assembly	12646.2
P55056	very-low-density lipoprotein particle clearance	12646.2
P55056	triglyceride homeostasis	12646.2
P04003	response to symbiotic bacterium	572535
P04003	innate immune response	572535
P04003	positive regulation of protein catabolic process	572535
P04003	negative regulation of complement activation classical pathway	572535
P04003	regulation of opsonization	572535
P04275	platelet degranulation	20260.8
P04275	blood coagulation	20260.8
P04275	platelet activation	20260.8
P04275	extracellular matrix organization	20260.8
P04275	cell-substrate adhesion	20260.8
A0A140TA29	inflammatory response	67002.8
A0A140TA29	complement activation classical pathway	67002.8
A0A140TA29	negative regulation of endopeptidase activity	67002.8
A0A140TA29	innate immune response	67002.8
P09871	proteolysis	90504.4
P09871	complement activation classical pathway	90504.4
P09871	regulation of complement activation	90504.4
P09871	innate immune response	90504.4
O75636	complement activation	42192.8
O75636	recognition of apoptotic cell	42192.8
O75636	negative regulation of viral entry into host cell	42192.8
O75636	defense response to virus	42192.8
O75636	negative regulation of RNA biosynthetic process	42192.8
P07360	complement activation	22101.9
P07360	complement activation classical pathway	22101.9
P07360	cytolysis	22101.9
P07360	regulation of complement activation	22101.9
P10643	complement activation	74066.3
P10643	complement activation classical pathway	74066.3
P10643	cytolysis	74066.3
P10643	regulation of complement activation	74066.3
Q08380	platelet degranulation	27485.5
Q08380	endocytosis	27485.5
Q08380	cellular defense response	27485.5
Q08380	cell adhesion	27485.5
Q08380	signal transduction	27485.5
P05546	chemotaxis	408883
P05546	blood coagulation	408883
P05546	negative regulation of endopeptidase activity	408883
P05546	post-translational protein modification	408883
P00739	acute inflammatory response	185096
P00739	receptor-mediated endocytosis	185096
P00739	positive regulation of cell death	185096
P00739	zymogen activation	185096
P19823	negative regulation of endopeptidase activity	577205
P19823	hyaluronan metabolic process	577205
P19823	post-translational protein modification	577205
P08603	complement activation	432367
P08603	viral process	432367
P08603	regulation of complement activation	432367
P08603	regulation of complement-dependent cytotoxicity	432367
P02042	blood coagulation	6123.97
P02042	oxygen transport	6123.97
P02042	hydrogen peroxide catabolic process	6123.97
P02042	cellular oxidant detoxification	6123.97
B4DPQ0	proteolysis	71046.1
B4DPQ0	complement activation classical pathway	71046.1
B4DPQ0	innate immune response	71046.1
A0A087X1J7	response to oxidative stress	65955.9
A0A087X1J7	oxidation-reduction process	65955.9
A0A087X1J7	cellular oxidant detoxification	65955.9
P35858	cell adhesion	48695
P35858	signal transduction	48695
P35858	cellular protein metabolic process	48695
E9PFZ2	iron ion transport	7701.61
E9PFZ2	cellular iron ion homeostasis	7701.61
E9PFZ2	oxidation-reduction process	7701.61
K7ER74	lipid metabolic process	180492
K7ER74	lipid transport	180492
K7ER74	positive regulation of catalytic activity	180492
P29622	platelet degranulation	27889.4
P29622	negative regulation of endopeptidase activity	27889.4
P19827	negative regulation of endopeptidase activity	319543
P19827	hyaluronan metabolic process	319543
P20742	female pregnancy	42405
P20742	negative regulation of endopeptidase activity	42405
P08185	glucocorticoid metabolic process	99435.8
P08185	negative regulation of endopeptidase activity	99435.8
A0A0B4J1Y8	adaptive immune response	7696.02
A0A0B4J1Y8	immunoglobulin production	7696.02
P0DP09	adaptive immune response	1290.42
P0DP09	immunoglobulin production	1290.42
A0A0C4DH68	adaptive immune response	11753.8
A0A0C4DH68	immunoglobulin production	11753.8
A0A0C4DH68	adaptive immune response	11753.8
A0A0C4DH68	immunoglobulin production	11753.8
P02774	vitamin transmembrane transport	2.48209e+06
P02774	vitamin D metabolic process	2.48209e+06
G3XAM2	proteolysis	91512.6
G3XAM2	endocytosis	91512.6
C9JF17	lipid transport	136803
C9JF17	aging	136803
B7ZKJ8	negative regulation of endopeptidase activity	1685.77
B7ZKJ8	hyaluronan metabolic process	1685.77
V9GYM3	lipid transport	1.66781e+06
V9GYM3	lipoprotein metabolic process	1.66781e+06
B0YIW2	lipid transport	1.2122e+06
B0YIW2	lipoprotein metabolic process	1.2122e+06
K7ERI9	lipid transport	194503
K7ERI9	lipoprotein metabolic process	194503
G3V2W1	blood coagulation	1437.38
G3V2W1	negative regulation of endopeptidase activity	1437.38
C9JEU5	platelet activation	5060.09
C9JEU5	protein polymerization	5060.09
P05543	negative regulation of endopeptidase activity	15689.8
P05543	thyroid hormone transport	15689.8
P0DTE1	adaptive immune response	7368.55
A0A096LPE2	acute-phase response	74230.5
A0A087WSY5	proteolysis	25785.1
A0A3B3ISJ1	fibrinolysis	91031.6
Q5QPP4	galactose metabolic process	12698.8

## Sheet: Asymptomatic
Source	Target	Weigth
P00738	receptor-mediated endocytosis	4.89498e+06
P00738	acute-phase response	4.89498e+06
P00738	positive regulation of cell death	4.89498e+06
P00738	zymogen activation	4.89498e+06
P00738	response to hydrogen peroxide	4.89498e+06
P00738	defense response to bacterium	4.89498e+06
P00738	neutrophil degranulation	4.89498e+06
P00738	negative regulation of oxidoreductase activity	4.89498e+06
P00738	cellular oxidant detoxification	4.89498e+06
P00738	negative regulation of hydrogen peroxide catabolic process	4.89498e+06
P68871	receptor-mediated endocytosis	1.07835e+06
P68871	regulation of blood pressure	1.07835e+06
P68871	positive regulation of cell death	1.07835e+06
P68871	oxygen transport	1.07835e+06
P68871	bicarbonate transport	1.07835e+06
P68871	nitric oxide transport	1.07835e+06
P68871	response to hydrogen peroxide	1.07835e+06
P68871	hydrogen peroxide catabolic process	1.07835e+06
P68871	neutrophil degranulation	1.07835e+06
P68871	positive regulation of nitric oxide biosynthetic process	1.07835e+06
P68871	renal absorption	1.07835e+06
P68871	platelet aggregation	1.07835e+06
P68871	cellular oxidant detoxification	1.07835e+06
P10909	cell morphogenesis	358066
P10909	microglial cell activation	358066
P10909	immune complex clearance	358066
P10909	platelet degranulation	358066
P10909	lipid metabolic process	358066
P10909	complement activation	358066
P10909	response to virus	358066
P10909	protein import	358066
P10909	antimicrobial humoral response	358066
P10909	regulation of complement activation	358066
P10909	negative regulation of protein-containing complex assembly	358066
P10909	positive regulation of protein-containing complex assembly	358066
P10909	central nervous system myelin maintenance	358066
P10909	positive regulation of proteasomal ubiquitin-dependent protein catabolic process	358066
P10909	positive regulation of tumor necrosis factor production	358066
P10909	regulation of cell population proliferation	358066
P10909	reverse cholesterol transport	358066
P10909	innate immune response	358066
P10909	positive regulation of nitric oxide biosynthetic process	358066
P10909	positive regulation of receptor-mediated endocytosis	358066
P10909	protein stabilization	358066
P10909	positive regulation of NF-kappaB transcription factor activity	358066
P10909	chaperone-mediated protein complex assembly	358066
P10909	response to misfolded protein	358066
P10909	chaperone-mediated protein folding	358066
P10909	microglial cell proliferation	358066
P10909	protein targeting to lysosome involved in chaperone-mediated autophagy	358066
P10909	chaperone-mediated protein transport involved in chaperone-mediated autophagy	358066
P10909	negative regulation of release of cytochrome c from mitochondria	358066
P10909	regulation of amyloid-beta clearance	358066
P10909	positive regulation of neuron death	358066
P10909	positive regulation of amyloid-beta formation	358066
P10909	negative regulation of intrinsic apoptotic signaling pathway in response to DNA damage	358066
P10909	negative regulation of amyloid-beta formation	358066
P10909	regulation of neuronal signal transduction	358066
P10909	positive regulation of tau-protein kinase activity	358066
P10909	positive regulation of neurofibrillary tangle assembly	358066
P10909	negative regulation of response to endoplasmic reticulum stress	358066
P10909	negative regulation of cellular response to thapsigargin	358066
P10909	negative regulation of cellular response to tunicamycin	358066
P10909	negative regulation of amyloid fibril formation	358066
P10909	positive regulation of amyloid fibril formation	358066
P10909	positive regulation of intrinsic apoptotic signaling pathway	358066
P02749	negative regulation of endothelial cell proliferation	654032
P02749	platelet degranulation	654032
P02749	triglyceride metabolic process	654032
P02749	blood coagulation intrinsic pathway	654032
P02749	negative regulation of endothelial cell migration	654032
P02749	negative regulation of angiogenesis	654032
P02749	plasminogen activation	654032
P02749	negative regulation of myeloid cell apoptotic process	654032
P02749	triglyceride transport	654032
P02749	negative regulation of smooth muscle cell apoptotic process	654032
P02749	positive regulation of lipoprotein lipase activity	654032
P02749	negative regulation of fibrinolysis	654032
P01019	activation of MAPK activity	186270
P01019	positive regulation of cytokine production	186270
P01019	blood vessel remodeling	186270
P01019	renin-angiotensin regulation of aldosterone production	186270
P01019	regulation of renal output by angiotensin	186270
P01019	regulation of heart rate	186270
P01019	maintenance of blood vessel diameter homeostasis by renin-angiotensin	186270
P01019	angiotensin-mediated drinking behavior	186270
P01019	positive regulation of extracellular matrix constituent secretion	186270
P01019	protein import into nucleus	186270
P01019	cellular sodium ion homeostasis	186270
P01019	G protein-coupled receptor signaling pathway coupled to cGMP nucleotide second messenger	186270
P01019	phospholipase C-activating G protein-coupled receptor signaling pathway	186270
P01019	activation of phospholipase C activity	186270
P01019	positive regulation of cytosolic calcium ion concentration	186270
P01019	nitric oxide mediated signal transduction	186270
P01019	female pregnancy	186270
P01019	aging	186270
P01019	associative learning	186270
P01019	positive regulation of activation of Janus kinase activity	186270
P01019	positive regulation of endothelial cell migration	186270
P01019	positive regulation of cardiac muscle hypertrophy	186270
P01019	negative regulation of gene expression	186270
P01019	positive regulation of cardiac muscle cell apoptotic process	186270
P01019	positive regulation of macrophage derived foam cell differentiation	186270
P01019	positive regulation of cholesterol esterification	186270
P01019	negative regulation of endopeptidase activity	186270
P01019	positive regulation of neuron projection development	186270
P01019	regulation of norepinephrine secretion	186270
P01019	positive regulation of phosphatidylinositol 3-kinase signaling	186270
P01019	artery smooth muscle contraction	186270
P01019	response to muscle activity involved in regulation of muscle adaptation	186270
P01019	negative regulation of angiogenesis	186270
P01019	regulation of vasoconstriction	186270
P01019	negative regulation of cell growth	186270
P01019	response to estradiol	186270
P01019	positive regulation of superoxide anion generation	186270
P01019	positive regulation of NAD(P)H oxidase activity	186270
P01019	negative regulation of tissue remodeling	186270
P01019	low-density lipoprotein particle remodeling	186270
P01019	operant conditioning	186270
P01019	positive regulation of renal sodium excretion	186270
P01019	angiotensin-activated signaling pathway	186270
P01019	vasodilation	186270
P01019	negative regulation of MAP kinase activity	186270
P01019	positive regulation of nitric oxide biosynthetic process	186270
P01019	positive regulation of epidermal growth factor receptor signaling pathway	186270
P01019	positive regulation of blood pressure	186270
P01019	positive regulation of transcription DNA-templated	186270
P01019	positive regulation of insulin receptor signaling pathway	186270
P01019	positive regulation of fibroblast proliferation	186270
P01019	regulation of long-term neuronal synaptic plasticity	186270
P01019	positive regulation of inflammatory response	186270
P01019	positive regulation of NF-kappaB transcription factor activity	186270
P01019	negative regulation of neurotrophin TRK receptor signaling pathway	186270
P01019	stress-activated MAPK cascade	186270
P01019	regulation of calcium ion transport	186270
P01019	regulation of transmission of nerve impulse	186270
P01019	cell growth involved in cardiac muscle cell development	186270
P01019	positive regulation of protein tyrosine kinase activity	186270
P01019	ERK1 and ERK2 cascade	186270
P01019	uterine smooth muscle contraction	186270
P01019	cellular response to mechanical stimulus	186270
P01019	positive regulation of branching involved in ureteric bud morphogenesis	186270
P01019	obsolete positive regulation of blood vessel diameter	186270
P01019	regulation of extracellular matrix assembly	186270
P01019	positive regulation of membrane hyperpolarization	186270
P01019	positive regulation of gap junction assembly	186270
P01019	regulation of cardiac conduction	186270
P01019	positive regulation of vascular associated smooth muscle cell proliferation	186270
P01019	positive regulation of vascular associated smooth muscle cell migration	186270
P01019	positive regulation of L-lysine import across plasma membrane	186270
P01019	positive regulation of L-arginine import across plasma membrane	186270
P01019	negative regulation of sodium ion transmembrane transporter activity	186270
P01019	positive regulation of extrinsic apoptotic signaling pathway	186270
P00734	positive regulation of protein phosphorylation	308855
P00734	endoplasmic reticulum to Golgi vesicle-mediated transport	308855
P00734	acute-phase response	308855
P00734	blood coagulation intrinsic pathway	308855
P00734	positive regulation of cell population proliferation	308855
P00734	regulation of cell shape	308855
P00734	negative regulation of platelet activation	308855
P00734	positive regulation of phosphatidylinositol 3-kinase signaling	308855
P00734	positive regulation of cell growth	308855
P00734	regulation of complement activation	308855
P00734	positive regulation of collagen biosynthetic process	308855
P00734	negative regulation of proteolysis	308855
P00734	positive regulation of receptor signaling pathway via JAK-STAT	308855
P00734	negative regulation of astrocyte differentiation	308855
P00734	leukocyte migration	308855
P00734	positive regulation of release of sequestered calcium ion into cytosol	308855
P00734	cytolysis by host of symbiont cells	308855
P00734	negative regulation of fibrinolysis	308855
P00734	antimicrobial humoral immune response mediated by antimicrobial peptide	308855
P00734	neutrophil-mediated killing of gram-negative bacterium	308855
P00734	positive regulation of lipid kinase activity	308855
P00734	negative regulation of cytokine production involved in inflammatory response	308855
P00734	positive regulation of protein localization to nucleus	308855
P00734	positive regulation of phospholipase C-activating G protein-coupled receptor signaling pathway	308855
P00734	positive regulation of reactive oxygen species metabolic process	308855
P02790	positive regulation of immunoglobulin production	5.55199e+06
P02790	positive regulation of humoral immune response mediated by circulating immunoglobulin	5.55199e+06
P02790	cellular iron ion homeostasis	5.55199e+06
P02790	receptor-mediated endocytosis	5.55199e+06
P02790	heme transport	5.55199e+06
P02790	viral process	5.55199e+06
P02790	hemoglobin metabolic process	5.55199e+06
P02790	heme metabolic process	5.55199e+06
P02790	positive regulation of tyrosine phosphorylation of STAT protein	5.55199e+06
P02790	positive regulation of interferon-gamma-mediated signaling pathway	5.55199e+06
P02776	platelet degranulation	27974.5
P02776	inflammatory response	27974.5
P02776	adenylate cyclase-activating G protein-coupled receptor signaling pathway	27974.5
P02776	positive regulation of macrophage derived foam cell differentiation	27974.5
P02776	negative regulation of angiogenesis	27974.5
P02776	platelet activation	27974.5
P02776	neutrophil chemotaxis	27974.5
P02776	positive regulation of tumor necrosis factor production	27974.5
P02776	regulation of cell population proliferation	27974.5
P02776	defense response to protozoan	27974.5
P02776	negative regulation of MHC class II biosynthetic process	27974.5
P02776	positive regulation of macrophage differentiation	27974.5
P02776	negative regulation of megakaryocyte differentiation	27974.5
P02776	positive regulation of transcription by RNA polymerase II	27974.5
P02776	killing by host of symbiont cells	27974.5
P02776	antimicrobial humoral immune response mediated by antimicrobial peptide	27974.5
P02776	chemokine-mediated signaling pathway	27974.5
P02776	cellular response to lipopolysaccharide	27974.5
P02776	negative regulation of extrinsic apoptotic signaling pathway in absence of ligand	27974.5
P02647	retinoid metabolic process	3.49225e+07
P02647	regulation of protein phosphorylation	3.49225e+07
P02647	endothelial cell proliferation	3.49225e+07
P02647	platelet degranulation	3.49225e+07
P02647	negative regulation of cytokine production involved in immune response	3.49225e+07
P02647	phosphatidylcholine biosynthetic process	3.49225e+07
P02647	cholesterol biosynthetic process	3.49225e+07
P02647	receptor-mediated endocytosis	3.49225e+07
P02647	transforming growth factor beta receptor signaling pathway	3.49225e+07
P02647	G protein-coupled receptor signaling pathway	3.49225e+07
P02647	integrin-mediated signaling pathway	3.49225e+07
P02647	response to nutrient	3.49225e+07
P02647	glucocorticoid metabolic process	3.49225e+07
P02647	negative regulation of tumor necrosis factor-mediated signaling pathway	3.49225e+07
P02647	positive regulation of cholesterol esterification	3.49225e+07
P02647	positive regulation of cholesterol efflux	3.49225e+07
P02647	positive regulation of triglyceride catabolic process	3.49225e+07
P02647	negative regulation of very-low-density lipoprotein particle remodeling	3.49225e+07
P02647	peripheral nervous system axon regeneration	3.49225e+07
P02647	protein oxidation	3.49225e+07
P02647	peptidyl-methionine modification	3.49225e+07
P02647	lipid storage	3.49225e+07
P02647	regulation of intestinal cholesterol absorption	3.49225e+07
P02647	adrenal gland development	3.49225e+07
P02647	animal organ regeneration	3.49225e+07
P02647	regulation of Cdc42 protein signal transduction	3.49225e+07
P02647	negative regulation of interleukin-1 beta production	3.49225e+07
P02647	negative regulation of heterotypic cell-cell adhesion	3.49225e+07
P02647	chylomicron remodeling	3.49225e+07
P02647	high-density lipoprotein particle remodeling	3.49225e+07
P02647	chylomicron assembly	3.49225e+07
P02647	high-density lipoprotein particle assembly	3.49225e+07
P02647	high-density lipoprotein particle clearance	3.49225e+07
P02647	positive regulation of Rho protein signal transduction	3.49225e+07
P02647	lipoprotein biosynthetic process	3.49225e+07
P02647	response to drug	3.49225e+07
P02647	cholesterol homeostasis	3.49225e+07
P02647	blood vessel endothelial cell migration	3.49225e+07
P02647	response to estrogen	3.49225e+07
P02647	post-translational protein modification	3.49225e+07
P02647	reverse cholesterol transport	3.49225e+07
P02647	positive regulation of fatty acid biosynthetic process	3.49225e+07
P02647	negative regulation of inflammatory response	3.49225e+07
P02647	positive regulation of phagocytosis	3.49225e+07
P02647	protein stabilization	3.49225e+07
P02647	negative chemotaxis	3.49225e+07
P02647	positive regulation of lipoprotein lipase activity	3.49225e+07
P02647	vitamin transport	3.49225e+07
P02647	positive regulation of stress fiber assembly	3.49225e+07
P02647	transmembrane transport	3.49225e+07
P02647	phospholipid homeostasis	3.49225e+07
P02647	negative regulation of lipase activity	3.49225e+07
P02647	negative regulation of cell adhesion molecule production	3.49225e+07
P02647	triglyceride homeostasis	3.49225e+07
P02647	ERK1 and ERK2 cascade	3.49225e+07
P02647	cholesterol import	3.49225e+07
P02647	intermembrane lipid transfer	3.49225e+07
P02647	positive regulation of substrate adhesion-dependent cell spreading	3.49225e+07
P02647	positive regulation of phospholipid efflux	3.49225e+07
P01599	immunoglobulin production	7788.89
P01599	receptor-mediated endocytosis	7788.89
P01599	complement activation classical pathway	7788.89
P01599	regulation of complement activation	7788.89
P01599	Fc-epsilon receptor signaling pathway	7788.89
P01599	Fc-gamma receptor signaling pathway involved in phagocytosis	7788.89
P01599	leukocyte migration	7788.89
P01704	immunoglobulin production	20733.5
P01704	receptor-mediated endocytosis	20733.5
P01704	complement activation classical pathway	20733.5
P01704	regulation of complement activation	20733.5
P01704	Fc-epsilon receptor signaling pathway	20733.5
P01704	Fc-gamma receptor signaling pathway involved in phagocytosis	20733.5
P01704	leukocyte migration	20733.5
P01011	platelet degranulation	655369
P01011	acute-phase response	655369
P01011	negative regulation of endopeptidase activity	655369
P01011	regulation of lipid metabolic process	655369
P01011	maintenance of gastrointestinal epithelium	655369
P01011	neutrophil degranulation	655369
P13671	in utero embryonic development	43385.1
P13671	positive regulation of activation of membrane attack complex	43385.1
P13671	complement activation classical pathway	43385.1
P13671	cytolysis	43385.1
P13671	innate immune response	43385.1
P13671	positive regulation of angiogenesis	43385.1
P69905	receptor-mediated endocytosis	1.18481e+06
P69905	positive regulation of cell death	1.18481e+06
P69905	oxygen transport	1.18481e+06
P69905	bicarbonate transport	1.18481e+06
P69905	response to hydrogen peroxide	1.18481e+06
P69905	hydrogen peroxide catabolic process	1.18481e+06
P69905	cellular oxidant detoxification	1.18481e+06
P02766	purine nucleobase metabolic process	34618
P02766	signal transduction	34618
P02766	extracellular matrix organization	34618
P02766	retinol metabolic process	34618
P02766	neutrophil degranulation	34618
P02766	cellular protein metabolic process	34618
P02766	thyroid hormone transport	34618
P01008	acute inflammatory response to antigenic stimulus	431107
P01008	response to nutrient	431107
P01008	lactation	431107
P01008	negative regulation of endopeptidase activity	431107
P01008	post-translational protein modification	431107
P01008	regulation of blood coagulation	431107
P05546	chemotaxis	336719
P05546	blood coagulation	336719
P05546	negative regulation of endopeptidase activity	336719
P05546	post-translational protein modification	336719
P00739	acute inflammatory response	87792.4
P00739	receptor-mediated endocytosis	87792.4
P00739	positive regulation of cell death	87792.4
P00739	zymogen activation	87792.4
P19823	negative regulation of endopeptidase activity	487705
P19823	hyaluronan metabolic process	487705
P19823	post-translational protein modification	487705
P02042	blood coagulation	15457.2
P02042	oxygen transport	15457.2
P02042	hydrogen peroxide catabolic process	15457.2
P02042	cellular oxidant detoxification	15457.2
A0A087X1J7	response to oxidative stress	53225.1
A0A087X1J7	oxidation-reduction process	53225.1
A0A087X1J7	cellular oxidant detoxification	53225.1
P35858	cell adhesion	39147.8
P35858	signal transduction	39147.8
P35858	cellular protein metabolic process	39147.8
E9PFZ2	iron ion transport	4414.61
E9PFZ2	cellular iron ion homeostasis	4414.61
E9PFZ2	oxidation-reduction process	4414.61
P29622	platelet degranulation	23040
P29622	negative regulation of endopeptidase activity	23040
P19827	negative regulation of endopeptidase activity	266539
P19827	hyaluronan metabolic process	266539
P20742	female pregnancy	18349.4
P20742	negative regulation of endopeptidase activity	18349.4
P08185	glucocorticoid metabolic process	72879.4
P08185	negative regulation of endopeptidase activity	72879.4
A0A0B4J1Y8	adaptive immune response	11831.3
A0A0B4J1Y8	immunoglobulin production	11831.3
C9JF17	lipid transport	99333.8
C9JF17	aging	99333.8
V9GYM3	lipid transport	1.01086e+06
V9GYM3	lipoprotein metabolic process	1.01086e+06

## Sheet: Recovered
Source	Target	Weigth
P02763	platelet degranulation	4.07384e+06
P02763	regulation of immune system process	4.07384e+06
P02763	acute-phase response	4.07384e+06
P02763	negative regulation of interleukin-6 production	4.07384e+06
P02763	negative regulation of tumor necrosis factor production	4.07384e+06
P02763	positive regulation of interleukin-1 beta production	4.07384e+06
P02763	positive regulation of tumor necrosis factor production	4.07384e+06
P02763	neutrophil degranulation	4.07384e+06
P00738	receptor-mediated endocytosis	2.45267e+07
P00738	acute-phase response	2.45267e+07
P00738	positive regulation of cell death	2.45267e+07
P00738	zymogen activation	2.45267e+07
P00738	response to hydrogen peroxide	2.45267e+07
P00738	defense response to bacterium	2.45267e+07
P00738	neutrophil degranulation	2.45267e+07
P00738	negative regulation of oxidoreductase activity	2.45267e+07
P00738	cellular oxidant detoxification	2.45267e+07
P00738	negative regulation of hydrogen peroxide catabolic process	2.45267e+07
P01766	receptor-mediated endocytosis	9625.13
P01766	phagocytosis	9625.13
P01766	phagocytosis engulfment	9625.13
P01766	complement activation classical pathway	9625.13
P01766	regulation of complement activation	9625.13
P01766	Fc-epsilon receptor signaling pathway	9625.13
P01766	Fc-gamma receptor signaling pathway involved in phagocytosis	9625.13
P01766	defense response to bacterium	9625.13
P01766	innate immune response	9625.13
P01766	B cell receptor signaling pathway	9625.13
P01766	positive regulation of B cell activation	9625.13
P01766	leukocyte migration	9625.13
P63261	angiogenesis	17520.2
P63261	morphogenesis of a polarized epithelium	17520.2
P63261	retina homeostasis	17520.2
P63261	positive regulation of gene expression	17520.2
P63261	positive regulation of cell migration	17520.2
P63261	maintenance of blood-brain barrier	17520.2
P63261	Fc-gamma receptor signaling pathway involved in phagocytosis	17520.2
P63261	sarcomere organization	17520.2
P63261	ephrin receptor signaling pathway	17520.2
P63261	regulation of stress fiber assembly	17520.2
P63261	regulation of focal adhesion assembly	17520.2
P63261	membrane organization	17520.2
P63261	platelet aggregation	17520.2
P63261	cellular response to interferon-gamma	17520.2
P63261	positive regulation of wound healing	17520.2
P63261	F:structural constituent of postsynaptic actin cytoskeleton	17520.2
P63261	postsynaptic actin cytoskeleton organization	17520.2
P63261	tight junction assembly	17520.2
P63261	regulation of transepithelial transport	17520.2
P63261	protein localization to bicellular tight junction	17520.2
P05155	negative regulation of complement activation	1.37875e+06
P05155	platelet degranulation	1.37875e+06
P05155	complement activation classical pathway	1.37875e+06
P05155	aging	1.37875e+06
P05155	blood coagulation intrinsic pathway	1.37875e+06
P05155	blood circulation	1.37875e+06
P05155	negative regulation of endopeptidase activity	1.37875e+06
P05155	fibrinolysis	1.37875e+06
P27169	cholesterol metabolic process	164436
P27169	response to toxic substance	164436
P27169	positive regulation of cholesterol efflux	164436
P27169	dephosphorylation	164436
P27169	lipoxygenase pathway	164436
P27169	aromatic compound catabolic process	164436
P27169	response to nutrient levels	164436
P27169	positive regulation of transporter activity	164436
P27169	negative regulation of plasma lipoprotein oxidation	164436
P27169	carboxylic acid catabolic process	164436
P27169	organophosphate catabolic process	164436
P27169	phosphatidylcholine metabolic process	164436
P27169	positive regulation of binding	164436
P27169	response to fatty acid	164436
P27169	response to fluoride	164436
P68871	receptor-mediated endocytosis	3.81181e+06
P68871	regulation of blood pressure	3.81181e+06
P68871	positive regulation of cell death	3.81181e+06
P68871	oxygen transport	3.81181e+06
P68871	bicarbonate transport	3.81181e+06
P68871	nitric oxide transport	3.81181e+06
P68871	response to hydrogen peroxide	3.81181e+06
P68871	hydrogen peroxide catabolic process	3.81181e+06
P68871	neutrophil degranulation	3.81181e+06
P68871	positive regulation of nitric oxide biosynthetic process	3.81181e+06
P68871	renal absorption	3.81181e+06
P68871	platelet aggregation	3.81181e+06
P68871	cellular oxidant detoxification	3.81181e+06
P02760	receptor-mediated endocytosis	273098
P02760	cell adhesion	273098
P02760	female pregnancy	273098
P02760	negative regulation of endopeptidase activity	273098
P02760	viral process	273098
P02760	protein-chromophore linkage	273098
P02760	protein catabolic process	273098
P02760	heme catabolic process	273098
P02760	negative regulation of JNK cascade	273098
P02760	negative regulation of immune response	273098
P02775	platelet degranulation	164358
P02775	inflammatory response	164358
P02775	G protein-coupled receptor signaling pathway	164358
P02775	neutrophil chemotaxis	164358
P02775	killing of cells of other organism	164358
P02775	defense response to bacterium	164358
P02775	neutrophil degranulation	164358
P02775	positive regulation of cell division	164358
P02775	antimicrobial humoral immune response mediated by antimicrobial peptide	164358
P02775	chemokine-mediated signaling pathway	164358
P02775	cellular response to lipopolysaccharide	164358
P02775	glucose transmembrane transport	164358
P10909	cell morphogenesis	523753
P10909	microglial cell activation	523753
P10909	immune complex clearance	523753
P10909	platelet degranulation	523753
P10909	lipid metabolic process	523753
P10909	complement activation	523753
P10909	response to virus	523753
P10909	protein import	523753
P10909	antimicrobial humoral response	523753
P10909	regulation of complement activation	523753
P10909	negative regulation of protein-containing complex assembly	523753
P10909	positive regulation of protein-containing complex assembly	523753
P10909	central nervous system myelin maintenance	523753
P10909	positive regulation of proteasomal ubiquitin-dependent protein catabolic process	523753
P10909	positive regulation of tumor necrosis factor production	523753
P10909	regulation of cell population proliferation	523753
P10909	reverse cholesterol transport	523753
P10909	innate immune response	523753
P10909	positive regulation of nitric oxide biosynthetic process	523753
P10909	positive regulation of receptor-mediated endocytosis	523753
P10909	protein stabilization	523753
P10909	positive regulation of NF-kappaB transcription factor activity	523753
P10909	chaperone-mediated protein complex assembly	523753
P10909	response to misfolded protein	523753
P10909	chaperone-mediated protein folding	523753
P10909	microglial cell proliferation	523753
P10909	protein targeting to lysosome involved in chaperone-mediated autophagy	523753
P10909	chaperone-mediated protein transport involved in chaperone-mediated autophagy	523753
P10909	negative regulation of release of cytochrome c from mitochondria	523753
P10909	regulation of amyloid-beta clearance	523753
P10909	positive regulation of neuron death	523753
P10909	positive regulation of amyloid-beta formation	523753
P10909	negative regulation of intrinsic apoptotic signaling pathway in response to DNA damage	523753
P10909	negative regulation of amyloid-beta formation	523753
P10909	regulation of neuronal signal transduction	523753
P10909	positive regulation of tau-protein kinase activity	523753
P10909	positive regulation of neurofibrillary tangle assembly	523753
P10909	negative regulation of response to endoplasmic reticulum stress	523753
P10909	negative regulation of cellular response to thapsigargin	523753
P10909	negative regulation of cellular response to tunicamycin	523753
P10909	negative regulation of amyloid fibril formation	523753
P10909	positive regulation of amyloid fibril formation	523753
P10909	positive regulation of intrinsic apoptotic signaling pathway	523753
P18428	leukocyte chemotaxis involved in inflammatory response	35577.8
P18428	macrophage activation involved in immune response	35577.8
P18428	acute-phase response	35577.8
P18428	cellular defense response	35577.8
P18428	opsonization	35577.8
P18428	lipopolysaccharide transport	35577.8
P18428	cytokine-mediated signaling pathway	35577.8
P18428	lipopolysaccharide-mediated signaling pathway	35577.8
P18428	detection of molecule of bacterial origin	35577.8
P18428	negative regulation of tumor necrosis factor production	35577.8
P18428	positive regulation of chemokine production	35577.8
P18428	positive regulation of interleukin-6 production	35577.8
P18428	positive regulation of interleukin-8 production	35577.8
P18428	positive regulation of tumor necrosis factor production	35577.8
P18428	positive regulation of toll-like receptor 4 signaling pathway	35577.8
P18428	positive regulation of macrophage activation	35577.8
P18428	positive regulation of cytolysis	35577.8
P18428	defense response to Gram-negative bacterium	35577.8
P18428	defense response to Gram-positive bacterium	35577.8
P18428	positive regulation of respiratory burst involved in inflammatory response	35577.8
P18428	cellular response to lipoteichoic acid	35577.8
P18428	positive regulation of neutrophil chemotaxis	35577.8
P04004	negative regulation of endopeptidase activity	769629
P04004	positive regulation of smooth muscle cell migration	769629
P04004	negative regulation of blood coagulation	769629
P04004	extracellular matrix organization	769629
P04004	regulation of complement activation	769629
P04004	positive regulation of vascular endothelial growth factor receptor signaling pathway	769629
P04004	positive regulation of protein binding	769629
P04004	cell adhesion mediated by integrin	769629
P04004	endodermal cell differentiation	769629
P04004	positive regulation of receptor-mediated endocytosis	769629
P04004	positive regulation of peptidyl-tyrosine phosphorylation	769629
P04004	smooth muscle cell-matrix adhesion	769629
P04004	positive regulation of wound healing	769629
P59666	innate immune response in mucosa	10993
P59666	antibacterial humoral response	10993
P59666	intracellular estrogen receptor signaling pathway	10993
P59666	killing of cells of other organism	10993
P59666	defense response to Gram-negative bacterium	10993
P59666	defense response to Gram-positive bacterium	10993
P59666	defense response to fungus	10993
P59666	defense response to virus	10993
P59666	membrane disruption in other organism	10993
P59666	antimicrobial humoral immune response mediated by antimicrobial peptide	10993
P59666	cellular response to lipopolysaccharide	10993
P04196	platelet degranulation	233817
P04196	positive regulation of immune response to tumor cell	233817
P04196	negative regulation of cell population proliferation	233817
P04196	regulation of gene expression	233817
P04196	regulation of platelet activation	233817
P04196	negative regulation of lamellipodium assembly	233817
P04196	negative regulation of endopeptidase activity	233817
P04196	heme transport	233817
P04196	negative regulation of angiogenesis	233817
P04196	negative regulation of cell growth	233817
P04196	regulation of actin cytoskeleton organization	233817
P04196	negative regulation of cell adhesion mediated by integrin	233817
P04196	positive regulation of apoptotic process	233817
P04196	regulation of protein-containing complex assembly	233817
P04196	negative regulation of blood vessel endothelial cell migration	233817
P04196	regulation of peptidyl-tyrosine phosphorylation	233817
P04196	defense response to fungus	233817
P04196	cytolysis by host of symbiont cells	233817
P04196	positive regulation of focal adhesion assembly	233817
P04196	negative regulation of fibrinolysis	233817
P04196	antimicrobial humoral immune response mediated by antimicrobial peptide	233817
P04196	negative regulation of vascular endothelial growth factor signaling pathway	233817
P04196	positive regulation of blood vessel remodeling	233817
P04196	negative regulation of endothelial cell chemotaxis	233817
P02743	negative regulation of acute inflammatory response	302703
P02743	protein folding	302703
P02743	acute-phase response	302703
P02743	complement activation classical pathway	302703
P02743	cellular protein metabolic process	302703
P02743	negative regulation by host of viral exo-alpha-sialidase activity	302703
P02743	negative regulation by host of viral glycoprotein metabolic process	302703
P02743	innate immune response	302703
P02743	negative regulation of monocyte differentiation	302703
P02743	negative regulation of viral entry into host cell	302703
P02743	chaperone-mediated protein complex assembly	302703
P02743	negative regulation of wound healing	302703
A0A0J9YY99	phagocytosis recognition	114866
A0A0J9YY99	phagocytosis engulfment	114866
A0A0J9YY99	complement activation classical pathway	114866
A0A0J9YY99	defense response to bacterium	114866
A0A0J9YY99	innate immune response	114866
A0A0J9YY99	B cell receptor signaling pathway	114866
A0A0J9YY99	positive regulation of B cell activation	114866
A0A0B4J1V2	phagocytosis recognition	20946.1
A0A0B4J1V2	phagocytosis engulfment	20946.1
A0A0B4J1V2	complement activation classical pathway	20946.1
A0A0B4J1V2	defense response to bacterium	20946.1
A0A0B4J1V2	innate immune response	20946.1
A0A0B4J1V2	B cell receptor signaling pathway	20946.1
A0A0B4J1V2	positive regulation of B cell activation	20946.1
A0A0C4DH31	phagocytosis recognition	10925.4
A0A0C4DH31	phagocytosis engulfment	10925.4
A0A0C4DH31	complement activation classical pathway	10925.4
A0A0C4DH31	defense response to bacterium	10925.4
A0A0C4DH31	innate immune response	10925.4
A0A0C4DH31	B cell receptor signaling pathway	10925.4
A0A0C4DH31	positive regulation of B cell activation	10925.4
A0A0A0MS15	phagocytosis recognition	57881.3
A0A0A0MS15	phagocytosis engulfment	57881.3
A0A0A0MS15	complement activation classical pathway	57881.3
A0A0A0MS15	defense response to bacterium	57881.3
A0A0A0MS15	innate immune response	57881.3
A0A0A0MS15	B cell receptor signaling pathway	57881.3
A0A0A0MS15	positive regulation of B cell activation	57881.3
A0A0C4DH38	phagocytosis recognition	64141.2
A0A0C4DH38	phagocytosis engulfment	64141.2
A0A0C4DH38	complement activation classical pathway	64141.2
A0A0C4DH38	defense response to bacterium	64141.2
A0A0C4DH38	innate immune response	64141.2
A0A0C4DH38	B cell receptor signaling pathway	64141.2
A0A0C4DH38	positive regulation of B cell activation	64141.2
A0A0B4J1V0	phagocytosis recognition	295016
A0A0B4J1V0	phagocytosis engulfment	295016
A0A0B4J1V0	complement activation classical pathway	295016
A0A0B4J1V0	defense response to bacterium	295016
A0A0B4J1V0	innate immune response	295016
A0A0B4J1V0	B cell receptor signaling pathway	295016
A0A0B4J1V0	positive regulation of B cell activation	295016
P01019	activation of MAPK activity	399276
P01019	positive regulation of cytokine production	399276
P01019	blood vessel remodeling	399276
P01019	renin-angiotensin regulation of aldosterone production	399276
P01019	regulation of renal output by angiotensin	399276
P01019	regulation of heart rate	399276
P01019	maintenance of blood vessel diameter homeostasis by renin-angiotensin	399276
P01019	angiotensin-mediated drinking behavior	399276
P01019	positive regulation of extracellular matrix constituent secretion	399276
P01019	protein import into nucleus	399276
P01019	cellular sodium ion homeostasis	399276
P01019	G protein-coupled receptor signaling pathway coupled to cGMP nucleotide second messenger	399276
P01019	phospholipase C-activating G protein-coupled receptor signaling pathway	399276
P01019	activation of phospholipase C activity	399276
P01019	positive regulation of cytosolic calcium ion concentration	399276
P01019	nitric oxide mediated signal transduction	399276
P01019	female pregnancy	399276
P01019	aging	399276
P01019	associative learning	399276
P01019	positive regulation of activation of Janus kinase activity	399276
P01019	positive regulation of endothelial cell migration	399276
P01019	positive regulation of cardiac muscle hypertrophy	399276
P01019	negative regulation of gene expression	399276
P01019	positive regulation of cardiac muscle cell apoptotic process	399276
P01019	positive regulation of macrophage derived foam cell differentiation	399276
P01019	positive regulation of cholesterol esterification	399276
P01019	negative regulation of endopeptidase activity	399276
P01019	positive regulation of neuron projection development	399276
P01019	regulation of norepinephrine secretion	399276
P01019	positive regulation of phosphatidylinositol 3-kinase signaling	399276
P01019	artery smooth muscle contraction	399276
P01019	response to muscle activity involved in regulation of muscle adaptation	399276
P01019	negative regulation of angiogenesis	399276
P01019	regulation of vasoconstriction	399276
P01019	negative regulation of cell growth	399276
P01019	response to estradiol	399276
P01019	positive regulation of superoxide anion generation	399276
P01019	positive regulation of NAD(P)H oxidase activity	399276
P01019	negative regulation of tissue remodeling	399276
P01019	low-density lipoprotein particle remodeling	399276
P01019	operant conditioning	399276
P01019	positive regulation of renal sodium excretion	399276
P01019	angiotensin-activated signaling pathway	399276
P01019	vasodilation	399276
P01019	negative regulation of MAP kinase activity	399276
P01019	positive regulation of nitric oxide biosynthetic process	399276
P01019	positive regulation of epidermal growth factor receptor signaling pathway	399276
P01019	positive regulation of blood pressure	399276
P01019	positive regulation of transcription DNA-templated	399276
P01019	positive regulation of insulin receptor signaling pathway	399276
P01019	positive regulation of fibroblast proliferation	399276
P01019	regulation of long-term neuronal synaptic plasticity	399276
P01019	positive regulation of inflammatory response	399276
P01019	positive regulation of NF-kappaB transcription factor activity	399276
P01019	negative regulation of neurotrophin TRK receptor signaling pathway	399276
P01019	stress-activated MAPK cascade	399276
P01019	regulation of calcium ion transport	399276
P01019	regulation of transmission of nerve impulse	399276
P01019	cell growth involved in cardiac muscle cell development	399276
P01019	positive regulation of protein tyrosine kinase activity	399276
P01019	ERK1 and ERK2 cascade	399276
P01019	uterine smooth muscle contraction	399276
P01019	cellular response to mechanical stimulus	399276
P01019	positive regulation of branching involved in ureteric bud morphogenesis	399276
P01019	obsolete positive regulation of blood vessel diameter	399276
P01019	regulation of extracellular matrix assembly	399276
P01019	positive regulation of membrane hyperpolarization	399276
P01019	positive regulation of gap junction assembly	399276
P01019	regulation of cardiac conduction	399276
P01019	positive regulation of vascular associated smooth muscle cell proliferation	399276
P01019	positive regulation of vascular associated smooth muscle cell migration	399276
P01019	positive regulation of L-lysine import across plasma membrane	399276
P01019	positive regulation of L-arginine import across plasma membrane	399276
P01019	negative regulation of sodium ion transmembrane transporter activity	399276
P01019	positive regulation of extrinsic apoptotic signaling pathway	399276
P02741	acute-phase response	19904.5
P02741	complement activation classical pathway	19904.5
P02741	opsonization	19904.5
P02741	positive regulation of gene expression	19904.5
P02741	negative regulation of macrophage derived foam cell differentiation	19904.5
P02741	negative regulation of lipid storage	19904.5
P02741	regulation of interleukin-8 production	19904.5
P02741	positive regulation of superoxide anion generation	19904.5
P02741	negative regulation of mononuclear cell proliferation	19904.5
P02741	negative regulation by host of viral process	19904.5
P02741	innate immune response	19904.5
P02741	defense response to Gram-positive bacterium	19904.5
P02741	obsolete negative regulation of blood vessel diameter	19904.5
P02790	positive regulation of immunoglobulin production	8.06081e+06
P02790	positive regulation of humoral immune response mediated by circulating immunoglobulin	8.06081e+06
P02790	cellular iron ion homeostasis	8.06081e+06
P02790	receptor-mediated endocytosis	8.06081e+06
P02790	heme transport	8.06081e+06
P02790	viral process	8.06081e+06
P02790	hemoglobin metabolic process	8.06081e+06
P02790	heme metabolic process	8.06081e+06
P02790	positive regulation of tyrosine phosphorylation of STAT protein	8.06081e+06
P02790	positive regulation of interferon-gamma-mediated signaling pathway	8.06081e+06
P02776	platelet degranulation	52054.5
P02776	inflammatory response	52054.5
P02776	adenylate cyclase-activating G protein-coupled receptor signaling pathway	52054.5
P02776	positive regulation of macrophage derived foam cell differentiation	52054.5
P02776	negative regulation of angiogenesis	52054.5
P02776	platelet activation	52054.5
P02776	neutrophil chemotaxis	52054.5
P02776	positive regulation of tumor necrosis factor production	52054.5
P02776	regulation of cell population proliferation	52054.5
P02776	defense response to protozoan	52054.5
P02776	negative regulation of MHC class II biosynthetic process	52054.5
P02776	positive regulation of macrophage differentiation	52054.5
P02776	negative regulation of megakaryocyte differentiation	52054.5
P02776	positive regulation of transcription by RNA polymerase II	52054.5
P02776	killing by host of symbiont cells	52054.5
P02776	antimicrobial humoral immune response mediated by antimicrobial peptide	52054.5
P02776	chemokine-mediated signaling pathway	52054.5
P02776	cellular response to lipopolysaccharide	52054.5
P02776	negative regulation of extrinsic apoptotic signaling pathway in absence of ligand	52054.5
P06727	retinoid metabolic process	472354
P06727	innate immune response in mucosa	472354
P06727	cholesterol biosynthetic process	472354
P06727	response to lipid hydroperoxide	472354
P06727	leukocyte cell-cell adhesion	472354
P06727	positive regulation of cholesterol esterification	472354
P06727	positive regulation of triglyceride catabolic process	472354
P06727	removal of superoxide radicals	472354
P06727	regulation of intestinal cholesterol absorption	472354
P06727	cholesterol efflux	472354
P06727	phospholipid efflux	472354
P06727	chylomicron remodeling	472354
P06727	very-low-density lipoprotein particle remodeling	472354
P06727	high-density lipoprotein particle remodeling	472354
P06727	chylomicron assembly	472354
P06727	high-density lipoprotein particle assembly	472354
P06727	negative regulation of plasma lipoprotein oxidation	472354
P06727	response to stilbenoid	472354
P06727	lipoprotein metabolic process	472354
P06727	cholesterol homeostasis	472354
P06727	hydrogen peroxide catabolic process	472354
P06727	reverse cholesterol transport	472354
P06727	cellular protein metabolic process	472354
P06727	positive regulation of fatty acid biosynthetic process	472354
P06727	phosphatidylcholine metabolic process	472354
P06727	positive regulation of lipoprotein lipase activity	472354
P06727	triglyceride homeostasis	472354
P06727	intermembrane lipid transfer	472354
P02787	retina homeostasis	1.00718e+07
P02787	platelet degranulation	1.00718e+07
P02787	cellular iron ion homeostasis	1.00718e+07
P02787	actin filament organization	1.00718e+07
P02787	activation of JUN kinase activity	1.00718e+07
P02787	antibacterial humoral response	1.00718e+07
P02787	osteoclast differentiation	1.00718e+07
P02787	regulation of protein stability	1.00718e+07
P02787	transferrin transport	1.00718e+07
P02787	regulation of iron ion transport	1.00718e+07
P02787	post-translational protein modification	1.00718e+07
P02787	positive regulation of bone resorption	1.00718e+07
P02787	positive regulation of transcription	1.00718e+07
P02787	positive regulation of receptor-mediated endocytosis	1.00718e+07
P02787	SMAD protein signal transduction	1.00718e+07
P02787	membrane organization	1.00718e+07
P02787	ERK1 and ERK2 cascade	1.00718e+07
P02787	cellular response to iron ion	1.00718e+07
P02787	positive regulation of cell motility	1.00718e+07
P02647	retinoid metabolic process	2.15799e+07
P02647	regulation of protein phosphorylation	2.15799e+07
P02647	endothelial cell proliferation	2.15799e+07
P02647	platelet degranulation	2.15799e+07
P02647	negative regulation of cytokine production involved in immune response	2.15799e+07
P02647	phosphatidylcholine biosynthetic process	2.15799e+07
P02647	cholesterol biosynthetic process	2.15799e+07
P02647	receptor-mediated endocytosis	2.15799e+07
P02647	transforming growth factor beta receptor signaling pathway	2.15799e+07
P02647	G protein-coupled receptor signaling pathway	2.15799e+07
P02647	integrin-mediated signaling pathway	2.15799e+07
P02647	response to nutrient	2.15799e+07
P02647	glucocorticoid metabolic process	2.15799e+07
P02647	negative regulation of tumor necrosis factor-mediated signaling pathway	2.15799e+07
P02647	positive regulation of cholesterol esterification	2.15799e+07
P02647	positive regulation of cholesterol efflux	2.15799e+07
P02647	positive regulation of triglyceride catabolic process	2.15799e+07
P02647	negative regulation of very-low-density lipoprotein particle remodeling	2.15799e+07
P02647	peripheral nervous system axon regeneration	2.15799e+07
P02647	protein oxidation	2.15799e+07
P02647	peptidyl-methionine modification	2.15799e+07
P02647	lipid storage	2.15799e+07
P02647	regulation of intestinal cholesterol absorption	2.15799e+07
P02647	adrenal gland development	2.15799e+07
P02647	animal organ regeneration	2.15799e+07
P02647	regulation of Cdc42 protein signal transduction	2.15799e+07
P02647	negative regulation of interleukin-1 beta production	2.15799e+07
P02647	negative regulation of heterotypic cell-cell adhesion	2.15799e+07
P02647	chylomicron remodeling	2.15799e+07
P02647	high-density lipoprotein particle remodeling	2.15799e+07
P02647	chylomicron assembly	2.15799e+07
P02647	high-density lipoprotein particle assembly	2.15799e+07
P02647	high-density lipoprotein particle clearance	2.15799e+07
P02647	positive regulation of Rho protein signal transduction	2.15799e+07
P02647	lipoprotein biosynthetic process	2.15799e+07
P02647	response to drug	2.15799e+07
P02647	cholesterol homeostasis	2.15799e+07
P02647	blood vessel endothelial cell migration	2.15799e+07
P02647	response to estrogen	2.15799e+07
P02647	post-translational protein modification	2.15799e+07
P02647	reverse cholesterol transport	2.15799e+07
P02647	positive regulation of fatty acid biosynthetic process	2.15799e+07
P02647	negative regulation of inflammatory response	2.15799e+07
P02647	positive regulation of phagocytosis	2.15799e+07
P02647	protein stabilization	2.15799e+07
P02647	negative chemotaxis	2.15799e+07
P02647	positive regulation of lipoprotein lipase activity	2.15799e+07
P02647	vitamin transport	2.15799e+07
P02647	positive regulation of stress fiber assembly	2.15799e+07
P02647	transmembrane transport	2.15799e+07
P02647	phospholipid homeostasis	2.15799e+07
P02647	negative regulation of lipase activity	2.15799e+07
P02647	negative regulation of cell adhesion molecule production	2.15799e+07
P02647	triglyceride homeostasis	2.15799e+07
P02647	ERK1 and ERK2 cascade	2.15799e+07
P02647	cholesterol import	2.15799e+07
P02647	intermembrane lipid transfer	2.15799e+07
P02647	positive regulation of substrate adhesion-dependent cell spreading	2.15799e+07
P02647	positive regulation of phospholipid efflux	2.15799e+07
P01717	immunoglobulin production	61721.4
P01717	receptor-mediated endocytosis	61721.4
P01717	complement activation classical pathway	61721.4
P01717	regulation of complement activation	61721.4
P01717	Fc-epsilon receptor signaling pathway	61721.4
P01717	Fc-gamma receptor signaling pathway involved in phagocytosis	61721.4
P01717	leukocyte migration	61721.4
P02748	cell killing	274158
P02748	complement activation alternative pathway	274158
P02748	complement activation classical pathway	274158
P02748	cytolysis	274158
P02748	regulation of complement activation	274158
P02748	protein homooligomerization	274158
P01599	immunoglobulin production	8513.8
P01599	receptor-mediated endocytosis	8513.8
P01599	complement activation classical pathway	8513.8
P01599	regulation of complement activation	8513.8
P01599	Fc-epsilon receptor signaling pathway	8513.8
P01599	Fc-gamma receptor signaling pathway involved in phagocytosis	8513.8
P01599	leukocyte migration	8513.8
P01602	immunoglobulin production	12363
P01602	receptor-mediated endocytosis	12363
P01602	complement activation classical pathway	12363
P01602	regulation of complement activation	12363
P01602	Fc-epsilon receptor signaling pathway	12363
P01602	Fc-gamma receptor signaling pathway involved in phagocytosis	12363
P01602	leukocyte migration	12363
P0C0L4	inflammatory response	196102
P0C0L4	complement activation classical pathway	196102
P0C0L4	negative regulation of endopeptidase activity	196102
P0C0L4	regulation of complement activation	196102
P0C0L4	post-translational protein modification	196102
P0C0L4	innate immune response	196102
P0C0L4	positive regulation of apoptotic cell clearance	196102
P01011	platelet degranulation	1.95944e+06
P01011	acute-phase response	1.95944e+06
P01011	negative regulation of endopeptidase activity	1.95944e+06
P01011	regulation of lipid metabolic process	1.95944e+06
P01011	maintenance of gastrointestinal epithelium	1.95944e+06
P01011	neutrophil degranulation	1.95944e+06
P19652	platelet degranulation	1.65003e+06
P19652	regulation of immune system process	1.65003e+06
P19652	acute-phase response	1.65003e+06
P19652	positive regulation of interleukin-1 beta production	1.65003e+06
P19652	positive regulation of tumor necrosis factor production	1.65003e+06
P19652	neutrophil degranulation	1.65003e+06
P13671	in utero embryonic development	73549.6
P13671	positive regulation of activation of membrane attack complex	73549.6
P13671	complement activation classical pathway	73549.6
P13671	cytolysis	73549.6
P13671	innate immune response	73549.6
P13671	positive regulation of angiogenesis	73549.6
P69905	receptor-mediated endocytosis	4.15871e+06
P69905	positive regulation of cell death	4.15871e+06
P69905	oxygen transport	4.15871e+06
P69905	bicarbonate transport	4.15871e+06
P69905	response to hydrogen peroxide	4.15871e+06
P69905	hydrogen peroxide catabolic process	4.15871e+06
P69905	cellular oxidant detoxification	4.15871e+06
P01008	acute inflammatory response to antigenic stimulus	526825
P01008	response to nutrient	526825
P01008	lactation	526825
P01008	negative regulation of endopeptidase activity	526825
P01008	post-translational protein modification	526825
P01008	regulation of blood coagulation	526825
A0A0C4DH25	immunoglobulin production	55789.4
A0A0C4DH25	receptor-mediated endocytosis	55789.4
A0A0C4DH25	complement activation classical pathway	55789.4
A0A0C4DH25	regulation of complement activation	55789.4
A0A0C4DH25	Fc-epsilon receptor signaling pathway	55789.4
A0A0C4DH25	Fc-gamma receptor signaling pathway involved in phagocytosis	55789.4
A0A0C4DH25	leukocyte migration	55789.4
P25311	detection of chemical stimulus involved in sensory perception of bitter taste	549522
P25311	retina homeostasis	549522
P25311	antigen processing and presentation of endogenous peptide antigen via MHC class Ib	549522
P25311	cell adhesion	549522
P25311	negative regulation of cell population proliferation	549522
P25311	protein transmembrane transport	549522
P25311	RNA phosphodiester bond hydrolysis	549522
P55056	lipid metabolic process	28663.8
P55056	lipid transport	28663.8
P55056	positive regulation of sequestering of triglyceride	28663.8
P55056	very-low-density lipoprotein particle assembly	28663.8
P55056	very-low-density lipoprotein particle clearance	28663.8
P55056	triglyceride homeostasis	28663.8
P04003	response to symbiotic bacterium	1.01692e+06
P04003	innate immune response	1.01692e+06
P04003	positive regulation of protein catabolic process	1.01692e+06
P04003	negative regulation of complement activation classical pathway	1.01692e+06
P04003	regulation of opsonization	1.01692e+06
P04275	platelet degranulation	59611.5
P04275	blood coagulation	59611.5
P04275	platelet activation	59611.5
P04275	extracellular matrix organization	59611.5
P04275	cell-substrate adhesion	59611.5
A0A140TA29	inflammatory response	92535
A0A140TA29	complement activation classical pathway	92535
A0A140TA29	negative regulation of endopeptidase activity	92535
A0A140TA29	innate immune response	92535
P10643	complement activation	108896
P10643	complement activation classical pathway	108896
P10643	cytolysis	108896
P10643	regulation of complement activation	108896
Q08380	platelet degranulation	34961.9
Q08380	endocytosis	34961.9
Q08380	cellular defense response	34961.9
Q08380	cell adhesion	34961.9
Q08380	signal transduction	34961.9
P05546	chemotaxis	545786
P05546	blood coagulation	545786
P05546	negative regulation of endopeptidase activity	545786
P05546	post-translational protein modification	545786
P00739	acute inflammatory response	106022
P00739	receptor-mediated endocytosis	106022
P00739	positive regulation of cell death	106022
P00739	zymogen activation	106022
P08603	complement activation	559671
P08603	viral process	559671
P08603	regulation of complement activation	559671
P08603	regulation of complement-dependent cytotoxicity	559671
P02042	blood coagulation	50116.4
P02042	oxygen transport	50116.4
P02042	hydrogen peroxide catabolic process	50116.4
P02042	cellular oxidant detoxification	50116.4
B4DPQ0	proteolysis	89320.1
B4DPQ0	complement activation classical pathway	89320.1
B4DPQ0	innate immune response	89320.1
A0A087X1J7	response to oxidative stress	85574
A0A087X1J7	oxidation-reduction process	85574
A0A087X1J7	cellular oxidant detoxification	85574
P35858	cell adhesion	38181.3
P35858	signal transduction	38181.3
P35858	cellular protein metabolic process	38181.3
K7ER74	lipid metabolic process	350733
K7ER74	lipid transport	350733
K7ER74	positive regulation of catalytic activity	350733
P19827	negative regulation of endopeptidase activity	235715
P19827	hyaluronan metabolic process	235715
P08185	glucocorticoid metabolic process	83268.1
P08185	negative regulation of endopeptidase activity	83268.1
A0A0B4J1Y8	adaptive immune response	14894.2
A0A0B4J1Y8	immunoglobulin production	14894.2
A0A0C4DH68	adaptive immune response	15186.9
A0A0C4DH68	immunoglobulin production	15186.9
A0A0C4DH68	adaptive immune response	15186.9
A0A0C4DH68	immunoglobulin production	15186.9
G3XAM2	proteolysis	134885
G3XAM2	endocytosis	134885
C9JF17	lipid transport	167828
C9JF17	aging	167828
V9GYM3	lipid transport	1.07909e+06
V9GYM3	lipoprotein metabolic process	1.07909e+06
B0YIW2	lipid transport	2.75812e+06
B0YIW2	lipoprotein metabolic process	2.75812e+06
G3V2W1	blood coagulation	2626.54
G3V2W1	negative regulation of endopeptidase activity	2626.54
P05543	negative regulation of endopeptidase activity	24326.5
P05543	thyroid hormone transport	24326.5
A0A096LPE2	acute-phase response	130118
A0A087WSY5	proteolysis	36399.6
A0A3B3ISJ1	fibrinolysis	141622

## Sheet: Nonsevere
Source	Target	Weigth
P02763	platelet degranulation	5.12534e+06
P02763	regulation of immune system process	5.12534e+06
P02763	acute-phase response	5.12534e+06
P02763	negative regulation of interleukin-6 production	5.12534e+06
P02763	negative regulation of tumor necrosis factor production	5.12534e+06
P02763	positive regulation of interleukin-1 beta production	5.12534e+06
P02763	positive regulation of tumor necrosis factor production	5.12534e+06
P02763	neutrophil degranulation	5.12534e+06
P01023	negative regulation of complement activation	7.20548e+06
P01023	platelet degranulation	7.20548e+06
P01023	blood coagulation intrinsic pathway	7.20548e+06
P01023	negative regulation of endopeptidase activity	7.20548e+06
P01023	extracellular matrix disassembly	7.20548e+06
P01023	stem cell differentiation	7.20548e+06
P01023	regulation of small GTPase mediated signal transduction	7.20548e+06
P02768	retina homeostasis	1.17202e+08
P02768	platelet degranulation	1.17202e+08
P02768	receptor-mediated endocytosis	1.17202e+08
P02768	cellular response to starvation	1.17202e+08
P02768	high-density lipoprotein particle remodeling	1.17202e+08
P02768	negative regulation of apoptotic process	1.17202e+08
P02768	post-translational protein modification	1.17202e+08
P02768	maintenance of mitochondrion location	1.17202e+08
P02768	cellular oxidant detoxification	1.17202e+08
P00738	receptor-mediated endocytosis	2.9859e+07
P00738	acute-phase response	2.9859e+07
P00738	positive regulation of cell death	2.9859e+07
P00738	zymogen activation	2.9859e+07
P00738	response to hydrogen peroxide	2.9859e+07
P00738	defense response to bacterium	2.9859e+07
P00738	neutrophil degranulation	2.9859e+07
P00738	negative regulation of oxidoreductase activity	2.9859e+07
P00738	cellular oxidant detoxification	2.9859e+07
P00738	negative regulation of hydrogen peroxide catabolic process	2.9859e+07
P01766	receptor-mediated endocytosis	10000.4
P01766	phagocytosis	10000.4
P01766	phagocytosis engulfment	10000.4
P01766	complement activation classical pathway	10000.4
P01766	regulation of complement activation	10000.4
P01766	Fc-epsilon receptor signaling pathway	10000.4
P01766	Fc-gamma receptor signaling pathway involved in phagocytosis	10000.4
P01766	defense response to bacterium	10000.4
P01766	innate immune response	10000.4
P01766	B cell receptor signaling pathway	10000.4
P01766	positive regulation of B cell activation	10000.4
P01766	leukocyte migration	10000.4
P63261	angiogenesis	25827.5
P63261	morphogenesis of a polarized epithelium	25827.5
P63261	retina homeostasis	25827.5
P63261	positive regulation of gene expression	25827.5
P63261	positive regulation of cell migration	25827.5
P63261	maintenance of blood-brain barrier	25827.5
P63261	Fc-gamma receptor signaling pathway involved in phagocytosis	25827.5
P63261	sarcomere organization	25827.5
P63261	ephrin receptor signaling pathway	25827.5
P63261	regulation of stress fiber assembly	25827.5
P63261	regulation of focal adhesion assembly	25827.5
P63261	membrane organization	25827.5
P63261	platelet aggregation	25827.5
P63261	cellular response to interferon-gamma	25827.5
P63261	positive regulation of wound healing	25827.5
P63261	F:structural constituent of postsynaptic actin cytoskeleton	25827.5
P63261	postsynaptic actin cytoskeleton organization	25827.5
P63261	tight junction assembly	25827.5
P63261	regulation of transepithelial transport	25827.5
P63261	protein localization to bicellular tight junction	25827.5
P05155	negative regulation of complement activation	1.61553e+06
P05155	platelet degranulation	1.61553e+06
P05155	complement activation classical pathway	1.61553e+06
P05155	aging	1.61553e+06
P05155	blood coagulation intrinsic pathway	1.61553e+06
P05155	blood circulation	1.61553e+06
P05155	negative regulation of endopeptidase activity	1.61553e+06
P05155	fibrinolysis	1.61553e+06
P27169	cholesterol metabolic process	148957
P27169	response to toxic substance	148957
P27169	positive regulation of cholesterol efflux	148957
P27169	dephosphorylation	148957
P27169	lipoxygenase pathway	148957
P27169	aromatic compound catabolic process	148957
P27169	response to nutrient levels	148957
P27169	positive regulation of transporter activity	148957
P27169	negative regulation of plasma lipoprotein oxidation	148957
P27169	carboxylic acid catabolic process	148957
P27169	organophosphate catabolic process	148957
P27169	phosphatidylcholine metabolic process	148957
P27169	positive regulation of binding	148957
P27169	response to fatty acid	148957
P27169	response to fluoride	148957
P68871	receptor-mediated endocytosis	1.88535e+06
P68871	regulation of blood pressure	1.88535e+06
P68871	positive regulation of cell death	1.88535e+06
P68871	oxygen transport	1.88535e+06
P68871	bicarbonate transport	1.88535e+06
P68871	nitric oxide transport	1.88535e+06
P68871	response to hydrogen peroxide	1.88535e+06
P68871	hydrogen peroxide catabolic process	1.88535e+06
P68871	neutrophil degranulation	1.88535e+06
P68871	positive regulation of nitric oxide biosynthetic process	1.88535e+06
P68871	renal absorption	1.88535e+06
P68871	platelet aggregation	1.88535e+06
P68871	cellular oxidant detoxification	1.88535e+06
P02760	receptor-mediated endocytosis	299328
P02760	cell adhesion	299328
P02760	female pregnancy	299328
P02760	negative regulation of endopeptidase activity	299328
P02760	viral process	299328
P02760	protein-chromophore linkage	299328
P02760	protein catabolic process	299328
P02760	heme catabolic process	299328
P02760	negative regulation of JNK cascade	299328
P02760	negative regulation of immune response	299328
P10909	cell morphogenesis	521398
P10909	microglial cell activation	521398
P10909	immune complex clearance	521398
P10909	platelet degranulation	521398
P10909	lipid metabolic process	521398
P10909	complement activation	521398
P10909	response to virus	521398
P10909	protein import	521398
P10909	antimicrobial humoral response	521398
P10909	regulation of complement activation	521398
P10909	negative regulation of protein-containing complex assembly	521398
P10909	positive regulation of protein-containing complex assembly	521398
P10909	central nervous system myelin maintenance	521398
P10909	positive regulation of proteasomal ubiquitin-dependent protein catabolic process	521398
P10909	positive regulation of tumor necrosis factor production	521398
P10909	regulation of cell population proliferation	521398
P10909	reverse cholesterol transport	521398
P10909	innate immune response	521398
P10909	positive regulation of nitric oxide biosynthetic process	521398
P10909	positive regulation of receptor-mediated endocytosis	521398
P10909	protein stabilization	521398
P10909	positive regulation of NF-kappaB transcription factor activity	521398
P10909	chaperone-mediated protein complex assembly	521398
P10909	response to misfolded protein	521398
P10909	chaperone-mediated protein folding	521398
P10909	microglial cell proliferation	521398
P10909	protein targeting to lysosome involved in chaperone-mediated autophagy	521398
P10909	chaperone-mediated protein transport involved in chaperone-mediated autophagy	521398
P10909	negative regulation of release of cytochrome c from mitochondria	521398
P10909	regulation of amyloid-beta clearance	521398
P10909	positive regulation of neuron death	521398
P10909	positive regulation of amyloid-beta formation	521398
P10909	negative regulation of intrinsic apoptotic signaling pathway in response to DNA damage	521398
P10909	negative regulation of amyloid-beta formation	521398
P10909	regulation of neuronal signal transduction	521398
P10909	positive regulation of tau-protein kinase activity	521398
P10909	positive regulation of neurofibrillary tangle assembly	521398
P10909	negative regulation of response to endoplasmic reticulum stress	521398
P10909	negative regulation of cellular response to thapsigargin	521398
P10909	negative regulation of cellular response to tunicamycin	521398
P10909	negative regulation of amyloid fibril formation	521398
P10909	positive regulation of amyloid fibril formation	521398
P10909	positive regulation of intrinsic apoptotic signaling pathway	521398
P18428	leukocyte chemotaxis involved in inflammatory response	66882.1
P18428	macrophage activation involved in immune response	66882.1
P18428	acute-phase response	66882.1
P18428	cellular defense response	66882.1
P18428	opsonization	66882.1
P18428	lipopolysaccharide transport	66882.1
P18428	cytokine-mediated signaling pathway	66882.1
P18428	lipopolysaccharide-mediated signaling pathway	66882.1
P18428	detection of molecule of bacterial origin	66882.1
P18428	negative regulation of tumor necrosis factor production	66882.1
P18428	positive regulation of chemokine production	66882.1
P18428	positive regulation of interleukin-6 production	66882.1
P18428	positive regulation of interleukin-8 production	66882.1
P18428	positive regulation of tumor necrosis factor production	66882.1
P18428	positive regulation of toll-like receptor 4 signaling pathway	66882.1
P18428	positive regulation of macrophage activation	66882.1
P18428	positive regulation of cytolysis	66882.1
P18428	defense response to Gram-negative bacterium	66882.1
P18428	defense response to Gram-positive bacterium	66882.1
P18428	positive regulation of respiratory burst involved in inflammatory response	66882.1
P18428	cellular response to lipoteichoic acid	66882.1
P18428	positive regulation of neutrophil chemotaxis	66882.1
P04004	negative regulation of endopeptidase activity	734203
P04004	positive regulation of smooth muscle cell migration	734203
P04004	negative regulation of blood coagulation	734203
P04004	extracellular matrix organization	734203
P04004	regulation of complement activation	734203
P04004	positive regulation of vascular endothelial growth factor receptor signaling pathway	734203
P04004	positive regulation of protein binding	734203
P04004	cell adhesion mediated by integrin	734203
P04004	endodermal cell differentiation	734203
P04004	positive regulation of receptor-mediated endocytosis	734203
P04004	positive regulation of peptidyl-tyrosine phosphorylation	734203
P04004	smooth muscle cell-matrix adhesion	734203
P04004	positive regulation of wound healing	734203
P59666	innate immune response in mucosa	16080
P59666	antibacterial humoral response	16080
P59666	intracellular estrogen receptor signaling pathway	16080
P59666	killing of cells of other organism	16080
P59666	defense response to Gram-negative bacterium	16080
P59666	defense response to Gram-positive bacterium	16080
P59666	defense response to fungus	16080
P59666	defense response to virus	16080
P59666	membrane disruption in other organism	16080
P59666	antimicrobial humoral immune response mediated by antimicrobial peptide	16080
P59666	cellular response to lipopolysaccharide	16080
P04196	platelet degranulation	231124
P04196	positive regulation of immune response to tumor cell	231124
P04196	negative regulation of cell population proliferation	231124
P04196	regulation of gene expression	231124
P04196	regulation of platelet activation	231124
P04196	negative regulation of lamellipodium assembly	231124
P04196	negative regulation of endopeptidase activity	231124
P04196	heme transport	231124
P04196	negative regulation of angiogenesis	231124
P04196	negative regulation of cell growth	231124
P04196	regulation of actin cytoskeleton organization	231124
P04196	negative regulation of cell adhesion mediated by integrin	231124
P04196	positive regulation of apoptotic process	231124
P04196	regulation of protein-containing complex assembly	231124
P04196	negative regulation of blood vessel endothelial cell migration	231124
P04196	regulation of peptidyl-tyrosine phosphorylation	231124
P04196	defense response to fungus	231124
P04196	cytolysis by host of symbiont cells	231124
P04196	positive regulation of focal adhesion assembly	231124
P04196	negative regulation of fibrinolysis	231124
P04196	antimicrobial humoral immune response mediated by antimicrobial peptide	231124
P04196	negative regulation of vascular endothelial growth factor signaling pathway	231124
P04196	positive regulation of blood vessel remodeling	231124
P04196	negative regulation of endothelial cell chemotaxis	231124
P02743	negative regulation of acute inflammatory response	369156
P02743	protein folding	369156
P02743	acute-phase response	369156
P02743	complement activation classical pathway	369156
P02743	cellular protein metabolic process	369156
P02743	negative regulation by host of viral exo-alpha-sialidase activity	369156
P02743	negative regulation by host of viral glycoprotein metabolic process	369156
P02743	innate immune response	369156
P02743	negative regulation of monocyte differentiation	369156
P02743	negative regulation of viral entry into host cell	369156
P02743	chaperone-mediated protein complex assembly	369156
P02743	negative regulation of wound healing	369156
P23142	negative regulation of protein phosphorylation	4276.37
P23142	integrin-mediated signaling pathway	4276.37
P23142	embryo implantation	4276.37
P23142	positive regulation of gene expression	4276.37
P23142	positive regulation of peptidase activity	4276.37
P23142	extracellular matrix organization	4276.37
P23142	positive regulation of fibroblast proliferation	4276.37
P23142	negative regulation of ERK1 and ERK2 cascade	4276.37
P23142	negative regulation of transforming growth factor beta production	4276.37
P23142	blood coagulation fibrin clot formation	4276.37
P23142	negative regulation of substrate adhesion-dependent cell spreading	4276.37
P23142	negative regulation of transformation of host cell by virus	4276.37
P23142	positive regulation of substrate-dependent cell migration	4276.37
P23142	negative regulation of cell motility	4276.37
P23142	negative regulation of stem cell proliferation	4276.37
A0A0J9YXX1	phagocytosis recognition	55058.9
A0A0J9YXX1	phagocytosis engulfment	55058.9
A0A0J9YXX1	complement activation classical pathway	55058.9
A0A0J9YXX1	defense response to bacterium	55058.9
A0A0J9YXX1	innate immune response	55058.9
A0A0J9YXX1	B cell receptor signaling pathway	55058.9
A0A0J9YXX1	positive regulation of B cell activation	55058.9
A0A075B7D0	phagocytosis recognition	87819.9
A0A075B7D0	phagocytosis engulfment	87819.9
A0A075B7D0	complement activation classical pathway	87819.9
A0A075B7D0	defense response to bacterium	87819.9
A0A075B7D0	innate immune response	87819.9
A0A075B7D0	B cell receptor signaling pathway	87819.9
A0A075B7D0	positive regulation of B cell activation	87819.9
A0A0C4DH35	phagocytosis recognition	45017.4
A0A0C4DH35	phagocytosis engulfment	45017.4
A0A0C4DH35	complement activation classical pathway	45017.4
A0A0C4DH35	defense response to bacterium	45017.4
A0A0C4DH35	innate immune response	45017.4
A0A0C4DH35	B cell receptor signaling pathway	45017.4
A0A0C4DH35	positive regulation of B cell activation	45017.4
A0A0J9YY99	phagocytosis recognition	111518
A0A0J9YY99	phagocytosis engulfment	111518
A0A0J9YY99	complement activation classical pathway	111518
A0A0J9YY99	defense response to bacterium	111518
A0A0J9YY99	innate immune response	111518
A0A0J9YY99	B cell receptor signaling pathway	111518
A0A0J9YY99	positive regulation of B cell activation	111518
A0A0B4J1V2	phagocytosis recognition	29663
A0A0B4J1V2	phagocytosis engulfment	29663
A0A0B4J1V2	complement activation classical pathway	29663
A0A0B4J1V2	defense response to bacterium	29663
A0A0B4J1V2	innate immune response	29663
A0A0B4J1V2	B cell receptor signaling pathway	29663
A0A0B4J1V2	positive regulation of B cell activation	29663
A0A0C4DH31	phagocytosis recognition	14178.8
A0A0C4DH31	phagocytosis engulfment	14178.8
A0A0C4DH31	complement activation classical pathway	14178.8
A0A0C4DH31	defense response to bacterium	14178.8
A0A0C4DH31	innate immune response	14178.8
A0A0C4DH31	B cell receptor signaling pathway	14178.8
A0A0C4DH31	positive regulation of B cell activation	14178.8
A0A0A0MS15	phagocytosis recognition	53712.8
A0A0A0MS15	phagocytosis engulfment	53712.8
A0A0A0MS15	complement activation classical pathway	53712.8
A0A0A0MS15	defense response to bacterium	53712.8
A0A0A0MS15	innate immune response	53712.8
A0A0A0MS15	B cell receptor signaling pathway	53712.8
A0A0A0MS15	positive regulation of B cell activation	53712.8
A0A0C4DH38	phagocytosis recognition	63735.1
A0A0C4DH38	phagocytosis engulfment	63735.1
A0A0C4DH38	complement activation classical pathway	63735.1
A0A0C4DH38	defense response to bacterium	63735.1
A0A0C4DH38	innate immune response	63735.1
A0A0C4DH38	B cell receptor signaling pathway	63735.1
A0A0C4DH38	positive regulation of B cell activation	63735.1
P01019	activation of MAPK activity	462823
P01019	positive regulation of cytokine production	462823
P01019	blood vessel remodeling	462823
P01019	renin-angiotensin regulation of aldosterone production	462823
P01019	regulation of renal output by angiotensin	462823
P01019	regulation of heart rate	462823
P01019	maintenance of blood vessel diameter homeostasis by renin-angiotensin	462823
P01019	angiotensin-mediated drinking behavior	462823
P01019	positive regulation of extracellular matrix constituent secretion	462823
P01019	protein import into nucleus	462823
P01019	cellular sodium ion homeostasis	462823
P01019	G protein-coupled receptor signaling pathway coupled to cGMP nucleotide second messenger	462823
P01019	phospholipase C-activating G protein-coupled receptor signaling pathway	462823
P01019	activation of phospholipase C activity	462823
P01019	positive regulation of cytosolic calcium ion concentration	462823
P01019	nitric oxide mediated signal transduction	462823
P01019	female pregnancy	462823
P01019	aging	462823
P01019	associative learning	462823
P01019	positive regulation of activation of Janus kinase activity	462823
P01019	positive regulation of endothelial cell migration	462823
P01019	positive regulation of cardiac muscle hypertrophy	462823
P01019	negative regulation of gene expression	462823
P01019	positive regulation of cardiac muscle cell apoptotic process	462823
P01019	positive regulation of macrophage derived foam cell differentiation	462823
P01019	positive regulation of cholesterol esterification	462823
P01019	negative regulation of endopeptidase activity	462823
P01019	positive regulation of neuron projection development	462823
P01019	regulation of norepinephrine secretion	462823
P01019	positive regulation of phosphatidylinositol 3-kinase signaling	462823
P01019	artery smooth muscle contraction	462823
P01019	response to muscle activity involved in regulation of muscle adaptation	462823
P01019	negative regulation of angiogenesis	462823
P01019	regulation of vasoconstriction	462823
P01019	negative regulation of cell growth	462823
P01019	response to estradiol	462823
P01019	positive regulation of superoxide anion generation	462823
P01019	positive regulation of NAD(P)H oxidase activity	462823
P01019	negative regulation of tissue remodeling	462823
P01019	low-density lipoprotein particle remodeling	462823
P01019	operant conditioning	462823
P01019	positive regulation of renal sodium excretion	462823
P01019	angiotensin-activated signaling pathway	462823
P01019	vasodilation	462823
P01019	negative regulation of MAP kinase activity	462823
P01019	positive regulation of nitric oxide biosynthetic process	462823
P01019	positive regulation of epidermal growth factor receptor signaling pathway	462823
P01019	positive regulation of blood pressure	462823
P01019	positive regulation of transcription DNA-templated	462823
P01019	positive regulation of insulin receptor signaling pathway	462823
P01019	positive regulation of fibroblast proliferation	462823
P01019	regulation of long-term neuronal synaptic plasticity	462823
P01019	positive regulation of inflammatory response	462823
P01019	positive regulation of NF-kappaB transcription factor activity	462823
P01019	negative regulation of neurotrophin TRK receptor signaling pathway	462823
P01019	stress-activated MAPK cascade	462823
P01019	regulation of calcium ion transport	462823
P01019	regulation of transmission of nerve impulse	462823
P01019	cell growth involved in cardiac muscle cell development	462823
P01019	positive regulation of protein tyrosine kinase activity	462823
P01019	ERK1 and ERK2 cascade	462823
P01019	uterine smooth muscle contraction	462823
P01019	cellular response to mechanical stimulus	462823
P01019	positive regulation of branching involved in ureteric bud morphogenesis	462823
P01019	obsolete positive regulation of blood vessel diameter	462823
P01019	regulation of extracellular matrix assembly	462823
P01019	positive regulation of membrane hyperpolarization	462823
P01019	positive regulation of gap junction assembly	462823
P01019	regulation of cardiac conduction	462823
P01019	positive regulation of vascular associated smooth muscle cell proliferation	462823
P01019	positive regulation of vascular associated smooth muscle cell migration	462823
P01019	positive regulation of L-lysine import across plasma membrane	462823
P01019	positive regulation of L-arginine import across plasma membrane	462823
P01019	negative regulation of sodium ion transmembrane transporter activity	462823
P01019	positive regulation of extrinsic apoptotic signaling pathway	462823
P02741	acute-phase response	61939.5
P02741	complement activation classical pathway	61939.5
P02741	opsonization	61939.5
P02741	positive regulation of gene expression	61939.5
P02741	negative regulation of macrophage derived foam cell differentiation	61939.5
P02741	negative regulation of lipid storage	61939.5
P02741	regulation of interleukin-8 production	61939.5
P02741	positive regulation of superoxide anion generation	61939.5
P02741	negative regulation of mononuclear cell proliferation	61939.5
P02741	negative regulation by host of viral process	61939.5
P02741	innate immune response	61939.5
P02741	defense response to Gram-positive bacterium	61939.5
P02741	obsolete negative regulation of blood vessel diameter	61939.5
P02790	positive regulation of immunoglobulin production	8.79631e+06
P02790	positive regulation of humoral immune response mediated by circulating immunoglobulin	8.79631e+06
P02790	cellular iron ion homeostasis	8.79631e+06
P02790	receptor-mediated endocytosis	8.79631e+06
P02790	heme transport	8.79631e+06
P02790	viral process	8.79631e+06
P02790	hemoglobin metabolic process	8.79631e+06
P02790	heme metabolic process	8.79631e+06
P02790	positive regulation of tyrosine phosphorylation of STAT protein	8.79631e+06
P02790	positive regulation of interferon-gamma-mediated signaling pathway	8.79631e+06
P06727	retinoid metabolic process	444523
P06727	innate immune response in mucosa	444523
P06727	cholesterol biosynthetic process	444523
P06727	response to lipid hydroperoxide	444523
P06727	leukocyte cell-cell adhesion	444523
P06727	positive regulation of cholesterol esterification	444523
P06727	positive regulation of triglyceride catabolic process	444523
P06727	removal of superoxide radicals	444523
P06727	regulation of intestinal cholesterol absorption	444523
P06727	cholesterol efflux	444523
P06727	phospholipid efflux	444523
P06727	chylomicron remodeling	444523
P06727	very-low-density lipoprotein particle remodeling	444523
P06727	high-density lipoprotein particle remodeling	444523
P06727	chylomicron assembly	444523
P06727	high-density lipoprotein particle assembly	444523
P06727	negative regulation of plasma lipoprotein oxidation	444523
P06727	response to stilbenoid	444523
P06727	lipoprotein metabolic process	444523
P06727	cholesterol homeostasis	444523
P06727	hydrogen peroxide catabolic process	444523
P06727	reverse cholesterol transport	444523
P06727	cellular protein metabolic process	444523
P06727	positive regulation of fatty acid biosynthetic process	444523
P06727	phosphatidylcholine metabolic process	444523
P06727	positive regulation of lipoprotein lipase activity	444523
P06727	triglyceride homeostasis	444523
P06727	intermembrane lipid transfer	444523
P02787	retina homeostasis	8.64319e+06
P02787	platelet degranulation	8.64319e+06
P02787	cellular iron ion homeostasis	8.64319e+06
P02787	actin filament organization	8.64319e+06
P02787	activation of JUN kinase activity	8.64319e+06
P02787	antibacterial humoral response	8.64319e+06
P02787	osteoclast differentiation	8.64319e+06
P02787	regulation of protein stability	8.64319e+06
P02787	transferrin transport	8.64319e+06
P02787	regulation of iron ion transport	8.64319e+06
P02787	post-translational protein modification	8.64319e+06
P02787	positive regulation of bone resorption	8.64319e+06
P02787	positive regulation of transcription	8.64319e+06
P02787	positive regulation of receptor-mediated endocytosis	8.64319e+06
P02787	SMAD protein signal transduction	8.64319e+06
P02787	membrane organization	8.64319e+06
P02787	ERK1 and ERK2 cascade	8.64319e+06
P02787	cellular response to iron ion	8.64319e+06
P02787	positive regulation of cell motility	8.64319e+06
P02647	retinoid metabolic process	2.19655e+07
P02647	regulation of protein phosphorylation	2.19655e+07
P02647	endothelial cell proliferation	2.19655e+07
P02647	platelet degranulation	2.19655e+07
P02647	negative regulation of cytokine production involved in immune response	2.19655e+07
P02647	phosphatidylcholine biosynthetic process	2.19655e+07
P02647	cholesterol biosynthetic process	2.19655e+07
P02647	receptor-mediated endocytosis	2.19655e+07
P02647	transforming growth factor beta receptor signaling pathway	2.19655e+07
P02647	G protein-coupled receptor signaling pathway	2.19655e+07
P02647	integrin-mediated signaling pathway	2.19655e+07
P02647	response to nutrient	2.19655e+07
P02647	glucocorticoid metabolic process	2.19655e+07
P02647	negative regulation of tumor necrosis factor-mediated signaling pathway	2.19655e+07
P02647	positive regulation of cholesterol esterification	2.19655e+07
P02647	positive regulation of cholesterol efflux	2.19655e+07
P02647	positive regulation of triglyceride catabolic process	2.19655e+07
P02647	negative regulation of very-low-density lipoprotein particle remodeling	2.19655e+07
P02647	peripheral nervous system axon regeneration	2.19655e+07
P02647	protein oxidation	2.19655e+07
P02647	peptidyl-methionine modification	2.19655e+07
P02647	lipid storage	2.19655e+07
P02647	regulation of intestinal cholesterol absorption	2.19655e+07
P02647	adrenal gland development	2.19655e+07
P02647	animal organ regeneration	2.19655e+07
P02647	regulation of Cdc42 protein signal transduction	2.19655e+07
P02647	negative regulation of interleukin-1 beta production	2.19655e+07
P02647	negative regulation of heterotypic cell-cell adhesion	2.19655e+07
P02647	chylomicron remodeling	2.19655e+07
P02647	high-density lipoprotein particle remodeling	2.19655e+07
P02647	chylomicron assembly	2.19655e+07
P02647	high-density lipoprotein particle assembly	2.19655e+07
P02647	high-density lipoprotein particle clearance	2.19655e+07
P02647	positive regulation of Rho protein signal transduction	2.19655e+07
P02647	lipoprotein biosynthetic process	2.19655e+07
P02647	response to drug	2.19655e+07
P02647	cholesterol homeostasis	2.19655e+07
P02647	blood vessel endothelial cell migration	2.19655e+07
P02647	response to estrogen	2.19655e+07
P02647	post-translational protein modification	2.19655e+07
P02647	reverse cholesterol transport	2.19655e+07
P02647	positive regulation of fatty acid biosynthetic process	2.19655e+07
P02647	negative regulation of inflammatory response	2.19655e+07
P02647	positive regulation of phagocytosis	2.19655e+07
P02647	protein stabilization	2.19655e+07
P02647	negative chemotaxis	2.19655e+07
P02647	positive regulation of lipoprotein lipase activity	2.19655e+07
P02647	vitamin transport	2.19655e+07
P02647	positive regulation of stress fiber assembly	2.19655e+07
P02647	transmembrane transport	2.19655e+07
P02647	phospholipid homeostasis	2.19655e+07
P02647	negative regulation of lipase activity	2.19655e+07
P02647	negative regulation of cell adhesion molecule production	2.19655e+07
P02647	triglyceride homeostasis	2.19655e+07
P02647	ERK1 and ERK2 cascade	2.19655e+07
P02647	cholesterol import	2.19655e+07
P02647	intermembrane lipid transfer	2.19655e+07
P02647	positive regulation of substrate adhesion-dependent cell spreading	2.19655e+07
P02647	positive regulation of phospholipid efflux	2.19655e+07
P01717	immunoglobulin production	112677
P01717	receptor-mediated endocytosis	112677
P01717	complement activation classical pathway	112677
P01717	regulation of complement activation	112677
P01717	Fc-epsilon receptor signaling pathway	112677
P01717	Fc-gamma receptor signaling pathway involved in phagocytosis	112677
P01717	leukocyte migration	112677
P01009	platelet degranulation	317577
P01009	acute-phase response	317577
P01009	blood coagulation	317577
P01009	negative regulation of endopeptidase activity	317577
P01009	neutrophil degranulation	317577
P01009	post-translational protein modification	317577
P01009	COPII vesicle coating	317577
P02748	cell killing	335711
P02748	complement activation alternative pathway	335711
P02748	complement activation classical pathway	335711
P02748	cytolysis	335711
P02748	regulation of complement activation	335711
P02748	protein homooligomerization	335711
P01599	immunoglobulin production	19194.3
P01599	receptor-mediated endocytosis	19194.3
P01599	complement activation classical pathway	19194.3
P01599	regulation of complement activation	19194.3
P01599	Fc-epsilon receptor signaling pathway	19194.3
P01599	Fc-gamma receptor signaling pathway involved in phagocytosis	19194.3
P01599	leukocyte migration	19194.3
P01704	immunoglobulin production	24213.8
P01704	receptor-mediated endocytosis	24213.8
P01704	complement activation classical pathway	24213.8
P01704	regulation of complement activation	24213.8
P01704	Fc-epsilon receptor signaling pathway	24213.8
P01704	Fc-gamma receptor signaling pathway involved in phagocytosis	24213.8
P01704	leukocyte migration	24213.8
P01011	platelet degranulation	2.90894e+06
P01011	acute-phase response	2.90894e+06
P01011	negative regulation of endopeptidase activity	2.90894e+06
P01011	regulation of lipid metabolic process	2.90894e+06
P01011	maintenance of gastrointestinal epithelium	2.90894e+06
P01011	neutrophil degranulation	2.90894e+06
P19652	platelet degranulation	2.18146e+06
P19652	regulation of immune system process	2.18146e+06
P19652	acute-phase response	2.18146e+06
P19652	positive regulation of interleukin-1 beta production	2.18146e+06
P19652	positive regulation of tumor necrosis factor production	2.18146e+06
P19652	neutrophil degranulation	2.18146e+06
P13671	in utero embryonic development	74950.8
P13671	positive regulation of activation of membrane attack complex	74950.8
P13671	complement activation classical pathway	74950.8
P13671	cytolysis	74950.8
P13671	innate immune response	74950.8
P13671	positive regulation of angiogenesis	74950.8
P69905	receptor-mediated endocytosis	2.36744e+06
P69905	positive regulation of cell death	2.36744e+06
P69905	oxygen transport	2.36744e+06
P69905	bicarbonate transport	2.36744e+06
P69905	response to hydrogen peroxide	2.36744e+06
P69905	hydrogen peroxide catabolic process	2.36744e+06
P69905	cellular oxidant detoxification	2.36744e+06
P02766	purine nucleobase metabolic process	34643.9
P02766	signal transduction	34643.9
P02766	extracellular matrix organization	34643.9
P02766	retinol metabolic process	34643.9
P02766	neutrophil degranulation	34643.9
P02766	cellular protein metabolic process	34643.9
P02766	thyroid hormone transport	34643.9
P01008	acute inflammatory response to antigenic stimulus	548961
P01008	response to nutrient	548961
P01008	lactation	548961
P01008	negative regulation of endopeptidase activity	548961
P01008	post-translational protein modification	548961
P01008	regulation of blood coagulation	548961
P04432	immunoglobulin production	47762.2
P04432	receptor-mediated endocytosis	47762.2
P04432	complement activation classical pathway	47762.2
P04432	regulation of complement activation	47762.2
P04432	Fc-epsilon receptor signaling pathway	47762.2
P04432	Fc-gamma receptor signaling pathway involved in phagocytosis	47762.2
P04432	leukocyte migration	47762.2
A0A0C4DH25	immunoglobulin production	57714.9
A0A0C4DH25	receptor-mediated endocytosis	57714.9
A0A0C4DH25	complement activation classical pathway	57714.9
A0A0C4DH25	regulation of complement activation	57714.9
A0A0C4DH25	Fc-epsilon receptor signaling pathway	57714.9
A0A0C4DH25	Fc-gamma receptor signaling pathway involved in phagocytosis	57714.9
A0A0C4DH25	leukocyte migration	57714.9
P25311	detection of chemical stimulus involved in sensory perception of bitter taste	575379
P25311	retina homeostasis	575379
P25311	antigen processing and presentation of endogenous peptide antigen via MHC class Ib	575379
P25311	cell adhesion	575379
P25311	negative regulation of cell population proliferation	575379
P25311	protein transmembrane transport	575379
P25311	RNA phosphodiester bond hydrolysis	575379
P55056	lipid metabolic process	20332.2
P55056	lipid transport	20332.2
P55056	positive regulation of sequestering of triglyceride	20332.2
P55056	very-low-density lipoprotein particle assembly	20332.2
P55056	very-low-density lipoprotein particle clearance	20332.2
P55056	triglyceride homeostasis	20332.2
P04003	response to symbiotic bacterium	1.09783e+06
P04003	innate immune response	1.09783e+06
P04003	positive regulation of protein catabolic process	1.09783e+06
P04003	negative regulation of complement activation classical pathway	1.09783e+06
P04003	regulation of opsonization	1.09783e+06
P04275	platelet degranulation	87069.4
P04275	blood coagulation	87069.4
P04275	platelet activation	87069.4
P04275	extracellular matrix organization	87069.4
P04275	cell-substrate adhesion	87069.4
A0A140TA29	inflammatory response	101755
A0A140TA29	complement activation classical pathway	101755
A0A140TA29	negative regulation of endopeptidase activity	101755
A0A140TA29	innate immune response	101755
P07360	complement activation	32618.3
P07360	complement activation classical pathway	32618.3
P07360	cytolysis	32618.3
P07360	regulation of complement activation	32618.3
P10643	complement activation	131099
P10643	complement activation classical pathway	131099
P10643	cytolysis	131099
P10643	regulation of complement activation	131099
Q08380	platelet degranulation	47538.7
Q08380	endocytosis	47538.7
Q08380	cellular defense response	47538.7
Q08380	cell adhesion	47538.7
Q08380	signal transduction	47538.7
P00739	acute inflammatory response	105686
P00739	receptor-mediated endocytosis	105686
P00739	positive regulation of cell death	105686
P00739	zymogen activation	105686
P19823	negative regulation of endopeptidase activity	441007
P19823	hyaluronan metabolic process	441007
P19823	post-translational protein modification	441007
P08603	complement activation	567933
P08603	viral process	567933
P08603	regulation of complement activation	567933
P08603	regulation of complement-dependent cytotoxicity	567933
P02042	blood coagulation	24203.5
P02042	oxygen transport	24203.5
P02042	hydrogen peroxide catabolic process	24203.5
P02042	cellular oxidant detoxification	24203.5
B4DPQ0	proteolysis	91877.3
B4DPQ0	complement activation classical pathway	91877.3
B4DPQ0	innate immune response	91877.3
A0A087X1J7	response to oxidative stress	87441.4
A0A087X1J7	oxidation-reduction process	87441.4
A0A087X1J7	cellular oxidant detoxification	87441.4
P35858	cell adhesion	21156.5
P35858	signal transduction	21156.5
P35858	cellular protein metabolic process	21156.5
E9PFZ2	iron ion transport	3422.76
E9PFZ2	cellular iron ion homeostasis	3422.76
E9PFZ2	oxidation-reduction process	3422.76
K7ER74	lipid metabolic process	309105
K7ER74	lipid transport	309105
K7ER74	positive regulation of catalytic activity	309105
P29622	platelet degranulation	24936.2
P29622	negative regulation of endopeptidase activity	24936.2
P19827	negative regulation of endopeptidase activity	221583
P19827	hyaluronan metabolic process	221583
P08185	glucocorticoid metabolic process	85565.2
P08185	negative regulation of endopeptidase activity	85565.2
G3XAM2	proteolysis	140237
G3XAM2	endocytosis	140237
V9GYM3	lipid transport	955208
V9GYM3	lipoprotein metabolic process	955208
B0YIW2	lipid transport	2.31032e+06
B0YIW2	lipoprotein metabolic process	2.31032e+06
K7ERI9	lipid transport	130277
K7ERI9	lipoprotein metabolic process	130277
G3V2W1	blood coagulation	2606.83
G3V2W1	negative regulation of endopeptidase activity	2606.83
C9JEU5	platelet activation	8958.98
C9JEU5	protein polymerization	8958.98
P05543	negative regulation of endopeptidase activity	29863.7
P05543	thyroid hormone transport	29863.7
A0A096LPE2	acute-phase response	153736
A0A087WSY5	proteolysis	35178.9
A0A3B3ISJ1	fibrinolysis	140934

## Sheet: Severe
Source	Target	Weigth
P02763	platelet degranulation	6.93826e+06
P02763	regulation of immune system process	6.93826e+06
P02763	acute-phase response	6.93826e+06
P02763	negative regulation of interleukin-6 production	6.93826e+06
P02763	negative regulation of tumor necrosis factor production	6.93826e+06
P02763	positive regulation of interleukin-1 beta production	6.93826e+06
P02763	positive regulation of tumor necrosis factor production	6.93826e+06
P02763	neutrophil degranulation	6.93826e+06
P02768	retina homeostasis	9.46616e+07
P02768	platelet degranulation	9.46616e+07
P02768	receptor-mediated endocytosis	9.46616e+07
P02768	cellular response to starvation	9.46616e+07
P02768	high-density lipoprotein particle remodeling	9.46616e+07
P02768	negative regulation of apoptotic process	9.46616e+07
P02768	post-translational protein modification	9.46616e+07
P02768	maintenance of mitochondrion location	9.46616e+07
P02768	cellular oxidant detoxification	9.46616e+07
P00738	receptor-mediated endocytosis	3.59708e+07
P00738	acute-phase response	3.59708e+07
P00738	positive regulation of cell death	3.59708e+07
P00738	zymogen activation	3.59708e+07
P00738	response to hydrogen peroxide	3.59708e+07
P00738	defense response to bacterium	3.59708e+07
P00738	neutrophil degranulation	3.59708e+07
P00738	negative regulation of oxidoreductase activity	3.59708e+07
P00738	cellular oxidant detoxification	3.59708e+07
P00738	negative regulation of hydrogen peroxide catabolic process	3.59708e+07
P01766	receptor-mediated endocytosis	10953.3
P01766	phagocytosis	10953.3
P01766	phagocytosis engulfment	10953.3
P01766	complement activation classical pathway	10953.3
P01766	regulation of complement activation	10953.3
P01766	Fc-epsilon receptor signaling pathway	10953.3
P01766	Fc-gamma receptor signaling pathway involved in phagocytosis	10953.3
P01766	defense response to bacterium	10953.3
P01766	innate immune response	10953.3
P01766	B cell receptor signaling pathway	10953.3
P01766	positive regulation of B cell activation	10953.3
P01766	leukocyte migration	10953.3
P63261	angiogenesis	40404.7
P63261	morphogenesis of a polarized epithelium	40404.7
P63261	retina homeostasis	40404.7
P63261	positive regulation of gene expression	40404.7
P63261	positive regulation of cell migration	40404.7
P63261	maintenance of blood-brain barrier	40404.7
P63261	Fc-gamma receptor signaling pathway involved in phagocytosis	40404.7
P63261	sarcomere organization	40404.7
P63261	ephrin receptor signaling pathway	40404.7
P63261	regulation of stress fiber assembly	40404.7
P63261	regulation of focal adhesion assembly	40404.7
P63261	membrane organization	40404.7
P63261	platelet aggregation	40404.7
P63261	cellular response to interferon-gamma	40404.7
P63261	positive regulation of wound healing	40404.7
P63261	F:structural constituent of postsynaptic actin cytoskeleton	40404.7
P63261	postsynaptic actin cytoskeleton organization	40404.7
P63261	tight junction assembly	40404.7
P63261	regulation of transepithelial transport	40404.7
P63261	protein localization to bicellular tight junction	40404.7
P05155	negative regulation of complement activation	1.59631e+06
P05155	platelet degranulation	1.59631e+06
P05155	complement activation classical pathway	1.59631e+06
P05155	aging	1.59631e+06
P05155	blood coagulation intrinsic pathway	1.59631e+06
P05155	blood circulation	1.59631e+06
P05155	negative regulation of endopeptidase activity	1.59631e+06
P05155	fibrinolysis	1.59631e+06
P68871	receptor-mediated endocytosis	5.01516e+06
P68871	regulation of blood pressure	5.01516e+06
P68871	positive regulation of cell death	5.01516e+06
P68871	oxygen transport	5.01516e+06
P68871	bicarbonate transport	5.01516e+06
P68871	nitric oxide transport	5.01516e+06
P68871	response to hydrogen peroxide	5.01516e+06
P68871	hydrogen peroxide catabolic process	5.01516e+06
P68871	neutrophil degranulation	5.01516e+06
P68871	positive regulation of nitric oxide biosynthetic process	5.01516e+06
P68871	renal absorption	5.01516e+06
P68871	platelet aggregation	5.01516e+06
P68871	cellular oxidant detoxification	5.01516e+06
P02751	angiogenesis	737983
P02751	regulation of protein phosphorylation	737983
P02751	platelet degranulation	737983
P02751	acute-phase response	737983
P02751	cell-substrate junction assembly	737983
P02751	calcium-independent cell-matrix adhesion	737983
P02751	integrin-mediated signaling pathway	737983
P02751	heart development	737983
P02751	regulation of cell shape	737983
P02751	positive regulation of gene expression	737983
P02751	positive regulation of peptidase activity	737983
P02751	peptide cross-linking	737983
P02751	cytokine-mediated signaling pathway	737983
P02751	extracellular matrix organization	737983
P02751	integrin activation	737983
P02751	substrate adhesion-dependent cell spreading	737983
P02751	endodermal cell differentiation	737983
P02751	post-translational protein modification	737983
P02751	positive regulation of axon extension	737983
P02751	inositol phosphate-mediated signaling	737983
P02751	positive regulation of fibroblast proliferation	737983
P02751	leukocyte migration	737983
P02751	biological process involved in interaction with symbiont	737983
P02751	regulation of ERK1 and ERK2 cascade	737983
P02751	platelet aggregation	737983
P02751	negative regulation of transforming growth factor beta production	737983
P02751	blood coagulation fibrin clot formation	737983
P02751	neural crest cell migration involved in autonomic nervous system development	737983
P02751	positive regulation of substrate-dependent cell migration	737983
P02760	receptor-mediated endocytosis	313947
P02760	cell adhesion	313947
P02760	female pregnancy	313947
P02760	negative regulation of endopeptidase activity	313947
P02760	viral process	313947
P02760	protein-chromophore linkage	313947
P02760	protein catabolic process	313947
P02760	heme catabolic process	313947
P02760	negative regulation of JNK cascade	313947
P02760	negative regulation of immune response	313947
P10909	cell morphogenesis	743961
P10909	microglial cell activation	743961
P10909	immune complex clearance	743961
P10909	platelet degranulation	743961
P10909	lipid metabolic process	743961
P10909	complement activation	743961
P10909	response to virus	743961
P10909	protein import	743961
P10909	antimicrobial humoral response	743961
P10909	regulation of complement activation	743961
P10909	negative regulation of protein-containing complex assembly	743961
P10909	positive regulation of protein-containing complex assembly	743961
P10909	central nervous system myelin maintenance	743961
P10909	positive regulation of proteasomal ubiquitin-dependent protein catabolic process	743961
P10909	positive regulation of tumor necrosis factor production	743961
P10909	regulation of cell population proliferation	743961
P10909	reverse cholesterol transport	743961
P10909	innate immune response	743961
P10909	positive regulation of nitric oxide biosynthetic process	743961
P10909	positive regulation of receptor-mediated endocytosis	743961
P10909	protein stabilization	743961
P10909	positive regulation of NF-kappaB transcription factor activity	743961
P10909	chaperone-mediated protein complex assembly	743961
P10909	response to misfolded protein	743961
P10909	chaperone-mediated protein folding	743961
P10909	microglial cell proliferation	743961
P10909	protein targeting to lysosome involved in chaperone-mediated autophagy	743961
P10909	chaperone-mediated protein transport involved in chaperone-mediated autophagy	743961
P10909	negative regulation of release of cytochrome c from mitochondria	743961
P10909	regulation of amyloid-beta clearance	743961
P10909	positive regulation of neuron death	743961
P10909	positive regulation of amyloid-beta formation	743961
P10909	negative regulation of intrinsic apoptotic signaling pathway in response to DNA damage	743961
P10909	negative regulation of amyloid-beta formation	743961
P10909	regulation of neuronal signal transduction	743961
P10909	positive regulation of tau-protein kinase activity	743961
P10909	positive regulation of neurofibrillary tangle assembly	743961
P10909	negative regulation of response to endoplasmic reticulum stress	743961
P10909	negative regulation of cellular response to thapsigargin	743961
P10909	negative regulation of cellular response to tunicamycin	743961
P10909	negative regulation of amyloid fibril formation	743961
P10909	positive regulation of amyloid fibril formation	743961
P10909	positive regulation of intrinsic apoptotic signaling pathway	743961
P18428	leukocyte chemotaxis involved in inflammatory response	152580
P18428	macrophage activation involved in immune response	152580
P18428	acute-phase response	152580
P18428	cellular defense response	152580
P18428	opsonization	152580
P18428	lipopolysaccharide transport	152580
P18428	cytokine-mediated signaling pathway	152580
P18428	lipopolysaccharide-mediated signaling pathway	152580
P18428	detection of molecule of bacterial origin	152580
P18428	negative regulation of tumor necrosis factor production	152580
P18428	positive regulation of chemokine production	152580
P18428	positive regulation of interleukin-6 production	152580
P18428	positive regulation of interleukin-8 production	152580
P18428	positive regulation of tumor necrosis factor production	152580
P18428	positive regulation of toll-like receptor 4 signaling pathway	152580
P18428	positive regulation of macrophage activation	152580
P18428	positive regulation of cytolysis	152580
P18428	defense response to Gram-negative bacterium	152580
P18428	defense response to Gram-positive bacterium	152580
P18428	positive regulation of respiratory burst involved in inflammatory response	152580
P18428	cellular response to lipoteichoic acid	152580
P18428	positive regulation of neutrophil chemotaxis	152580
P04004	negative regulation of endopeptidase activity	1.04342e+06
P04004	positive regulation of smooth muscle cell migration	1.04342e+06
P04004	negative regulation of blood coagulation	1.04342e+06
P04004	extracellular matrix organization	1.04342e+06
P04004	regulation of complement activation	1.04342e+06
P04004	positive regulation of vascular endothelial growth factor receptor signaling pathway	1.04342e+06
P04004	positive regulation of protein binding	1.04342e+06
P04004	cell adhesion mediated by integrin	1.04342e+06
P04004	endodermal cell differentiation	1.04342e+06
P04004	positive regulation of receptor-mediated endocytosis	1.04342e+06
P04004	positive regulation of peptidyl-tyrosine phosphorylation	1.04342e+06
P04004	smooth muscle cell-matrix adhesion	1.04342e+06
P04004	positive regulation of wound healing	1.04342e+06
P59666	innate immune response in mucosa	21250.1
P59666	antibacterial humoral response	21250.1
P59666	intracellular estrogen receptor signaling pathway	21250.1
P59666	killing of cells of other organism	21250.1
P59666	defense response to Gram-negative bacterium	21250.1
P59666	defense response to Gram-positive bacterium	21250.1
P59666	defense response to fungus	21250.1
P59666	defense response to virus	21250.1
P59666	membrane disruption in other organism	21250.1
P59666	antimicrobial humoral immune response mediated by antimicrobial peptide	21250.1
P59666	cellular response to lipopolysaccharide	21250.1
P04196	platelet degranulation	277585
P04196	positive regulation of immune response to tumor cell	277585
P04196	negative regulation of cell population proliferation	277585
P04196	regulation of gene expression	277585
P04196	regulation of platelet activation	277585
P04196	negative regulation of lamellipodium assembly	277585
P04196	negative regulation of endopeptidase activity	277585
P04196	heme transport	277585
P04196	negative regulation of angiogenesis	277585
P04196	negative regulation of cell growth	277585
P04196	regulation of actin cytoskeleton organization	277585
P04196	negative regulation of cell adhesion mediated by integrin	277585
P04196	positive regulation of apoptotic process	277585
P04196	regulation of protein-containing complex assembly	277585
P04196	negative regulation of blood vessel endothelial cell migration	277585
P04196	regulation of peptidyl-tyrosine phosphorylation	277585
P04196	defense response to fungus	277585
P04196	cytolysis by host of symbiont cells	277585
P04196	positive regulation of focal adhesion assembly	277585
P04196	negative regulation of fibrinolysis	277585
P04196	antimicrobial humoral immune response mediated by antimicrobial peptide	277585
P04196	negative regulation of vascular endothelial growth factor signaling pathway	277585
P04196	positive regulation of blood vessel remodeling	277585
P04196	negative regulation of endothelial cell chemotaxis	277585
P02743	negative regulation of acute inflammatory response	372557
P02743	protein folding	372557
P02743	acute-phase response	372557
P02743	complement activation classical pathway	372557
P02743	cellular protein metabolic process	372557
P02743	negative regulation by host of viral exo-alpha-sialidase activity	372557
P02743	negative regulation by host of viral glycoprotein metabolic process	372557
P02743	innate immune response	372557
P02743	negative regulation of monocyte differentiation	372557
P02743	negative regulation of viral entry into host cell	372557
P02743	chaperone-mediated protein complex assembly	372557
P02743	negative regulation of wound healing	372557
P02749	negative regulation of endothelial cell proliferation	1.17674e+06
P02749	platelet degranulation	1.17674e+06
P02749	triglyceride metabolic process	1.17674e+06
P02749	blood coagulation intrinsic pathway	1.17674e+06
P02749	negative regulation of endothelial cell migration	1.17674e+06
P02749	negative regulation of angiogenesis	1.17674e+06
P02749	plasminogen activation	1.17674e+06
P02749	negative regulation of myeloid cell apoptotic process	1.17674e+06
P02749	triglyceride transport	1.17674e+06
P02749	negative regulation of smooth muscle cell apoptotic process	1.17674e+06
P02749	positive regulation of lipoprotein lipase activity	1.17674e+06
P02749	negative regulation of fibrinolysis	1.17674e+06
A0A0C4DH43	phagocytosis recognition	6093.02
A0A0C4DH43	phagocytosis engulfment	6093.02
A0A0C4DH43	complement activation classical pathway	6093.02
A0A0C4DH43	defense response to bacterium	6093.02
A0A0C4DH43	innate immune response	6093.02
A0A0C4DH43	B cell receptor signaling pathway	6093.02
A0A0C4DH43	positive regulation of B cell activation	6093.02
A0A0J9YXX1	phagocytosis recognition	58061.2
A0A0J9YXX1	phagocytosis engulfment	58061.2
A0A0J9YXX1	complement activation classical pathway	58061.2
A0A0J9YXX1	defense response to bacterium	58061.2
A0A0J9YXX1	innate immune response	58061.2
A0A0J9YXX1	B cell receptor signaling pathway	58061.2
A0A0J9YXX1	positive regulation of B cell activation	58061.2
A0A0B4J1V2	phagocytosis recognition	28719.6
A0A0B4J1V2	phagocytosis engulfment	28719.6
A0A0B4J1V2	complement activation classical pathway	28719.6
A0A0B4J1V2	defense response to bacterium	28719.6
A0A0B4J1V2	innate immune response	28719.6
A0A0B4J1V2	B cell receptor signaling pathway	28719.6
A0A0B4J1V2	positive regulation of B cell activation	28719.6
A0A0A0MS15	phagocytosis recognition	51291.5
A0A0A0MS15	phagocytosis engulfment	51291.5
A0A0A0MS15	complement activation classical pathway	51291.5
A0A0A0MS15	defense response to bacterium	51291.5
A0A0A0MS15	innate immune response	51291.5
A0A0A0MS15	B cell receptor signaling pathway	51291.5
A0A0A0MS15	positive regulation of B cell activation	51291.5
A0A0B4J1U7	phagocytosis recognition	59484.8
A0A0B4J1U7	phagocytosis engulfment	59484.8
A0A0B4J1U7	complement activation classical pathway	59484.8
A0A0B4J1U7	defense response to bacterium	59484.8
A0A0B4J1U7	innate immune response	59484.8
A0A0B4J1U7	B cell receptor signaling pathway	59484.8
A0A0B4J1U7	positive regulation of B cell activation	59484.8
P01019	activation of MAPK activity	550248
P01019	positive regulation of cytokine production	550248
P01019	blood vessel remodeling	550248
P01019	renin-angiotensin regulation of aldosterone production	550248
P01019	regulation of renal output by angiotensin	550248
P01019	regulation of heart rate	550248
P01019	maintenance of blood vessel diameter homeostasis by renin-angiotensin	550248
P01019	angiotensin-mediated drinking behavior	550248
P01019	positive regulation of extracellular matrix constituent secretion	550248
P01019	protein import into nucleus	550248
P01019	cellular sodium ion homeostasis	550248
P01019	G protein-coupled receptor signaling pathway coupled to cGMP nucleotide second messenger	550248
P01019	phospholipase C-activating G protein-coupled receptor signaling pathway	550248
P01019	activation of phospholipase C activity	550248
P01019	positive regulation of cytosolic calcium ion concentration	550248
P01019	nitric oxide mediated signal transduction	550248
P01019	female pregnancy	550248
P01019	aging	550248
P01019	associative learning	550248
P01019	positive regulation of activation of Janus kinase activity	550248
P01019	positive regulation of endothelial cell migration	550248
P01019	positive regulation of cardiac muscle hypertrophy	550248
P01019	negative regulation of gene expression	550248
P01019	positive regulation of cardiac muscle cell apoptotic process	550248
P01019	positive regulation of macrophage derived foam cell differentiation	550248
P01019	positive regulation of cholesterol esterification	550248
P01019	negative regulation of endopeptidase activity	550248
P01019	positive regulation of neuron projection development	550248
P01019	regulation of norepinephrine secretion	550248
P01019	positive regulation of phosphatidylinositol 3-kinase signaling	550248
P01019	artery smooth muscle contraction	550248
P01019	response to muscle activity involved in regulation of muscle adaptation	550248
P01019	negative regulation of angiogenesis	550248
P01019	regulation of vasoconstriction	550248
P01019	negative regulation of cell growth	550248
P01019	response to estradiol	550248
P01019	positive regulation of superoxide anion generation	550248
P01019	positive regulation of NAD(P)H oxidase activity	550248
P01019	negative regulation of tissue remodeling	550248
P01019	low-density lipoprotein particle remodeling	550248
P01019	operant conditioning	550248
P01019	positive regulation of renal sodium excretion	550248
P01019	angiotensin-activated signaling pathway	550248
P01019	vasodilation	550248
P01019	negative regulation of MAP kinase activity	550248
P01019	positive regulation of nitric oxide biosynthetic process	550248
P01019	positive regulation of epidermal growth factor receptor signaling pathway	550248
P01019	positive regulation of blood pressure	550248
P01019	positive regulation of transcription DNA-templated	550248
P01019	positive regulation of insulin receptor signaling pathway	550248
P01019	positive regulation of fibroblast proliferation	550248
P01019	regulation of long-term neuronal synaptic plasticity	550248
P01019	positive regulation of inflammatory response	550248
P01019	positive regulation of NF-kappaB transcription factor activity	550248
P01019	negative regulation of neurotrophin TRK receptor signaling pathway	550248
P01019	stress-activated MAPK cascade	550248
P01019	regulation of calcium ion transport	550248
P01019	regulation of transmission of nerve impulse	550248
P01019	cell growth involved in cardiac muscle cell development	550248
P01019	positive regulation of protein tyrosine kinase activity	550248
P01019	ERK1 and ERK2 cascade	550248
P01019	uterine smooth muscle contraction	550248
P01019	cellular response to mechanical stimulus	550248
P01019	positive regulation of branching involved in ureteric bud morphogenesis	550248
P01019	obsolete positive regulation of blood vessel diameter	550248
P01019	regulation of extracellular matrix assembly	550248
P01019	positive regulation of membrane hyperpolarization	550248
P01019	positive regulation of gap junction assembly	550248
P01019	regulation of cardiac conduction	550248
P01019	positive regulation of vascular associated smooth muscle cell proliferation	550248
P01019	positive regulation of vascular associated smooth muscle cell migration	550248
P01019	positive regulation of L-lysine import across plasma membrane	550248
P01019	positive regulation of L-arginine import across plasma membrane	550248
P01019	negative regulation of sodium ion transmembrane transporter activity	550248
P01019	positive regulation of extrinsic apoptotic signaling pathway	550248
P00734	positive regulation of protein phosphorylation	467576
P00734	endoplasmic reticulum to Golgi vesicle-mediated transport	467576
P00734	acute-phase response	467576
P00734	blood coagulation intrinsic pathway	467576
P00734	positive regulation of cell population proliferation	467576
P00734	regulation of cell shape	467576
P00734	negative regulation of platelet activation	467576
P00734	positive regulation of phosphatidylinositol 3-kinase signaling	467576
P00734	positive regulation of cell growth	467576
P00734	regulation of complement activation	467576
P00734	positive regulation of collagen biosynthetic process	467576
P00734	negative regulation of proteolysis	467576
P00734	positive regulation of receptor signaling pathway via JAK-STAT	467576
P00734	negative regulation of astrocyte differentiation	467576
P00734	leukocyte migration	467576
P00734	positive regulation of release of sequestered calcium ion into cytosol	467576
P00734	cytolysis by host of symbiont cells	467576
P00734	negative regulation of fibrinolysis	467576
P00734	antimicrobial humoral immune response mediated by antimicrobial peptide	467576
P00734	neutrophil-mediated killing of gram-negative bacterium	467576
P00734	positive regulation of lipid kinase activity	467576
P00734	negative regulation of cytokine production involved in inflammatory response	467576
P00734	positive regulation of protein localization to nucleus	467576
P00734	positive regulation of phospholipase C-activating G protein-coupled receptor signaling pathway	467576
P00734	positive regulation of reactive oxygen species metabolic process	467576
P02741	acute-phase response	195869
P02741	complement activation classical pathway	195869
P02741	opsonization	195869
P02741	positive regulation of gene expression	195869
P02741	negative regulation of macrophage derived foam cell differentiation	195869
P02741	negative regulation of lipid storage	195869
P02741	regulation of interleukin-8 production	195869
P02741	positive regulation of superoxide anion generation	195869
P02741	negative regulation of mononuclear cell proliferation	195869
P02741	negative regulation by host of viral process	195869
P02741	innate immune response	195869
P02741	defense response to Gram-positive bacterium	195869
P02741	obsolete negative regulation of blood vessel diameter	195869
P02790	positive regulation of immunoglobulin production	1.02623e+07
P02790	positive regulation of humoral immune response mediated by circulating immunoglobulin	1.02623e+07
P02790	cellular iron ion homeostasis	1.02623e+07
P02790	receptor-mediated endocytosis	1.02623e+07
P02790	heme transport	1.02623e+07
P02790	viral process	1.02623e+07
P02790	hemoglobin metabolic process	1.02623e+07
P02790	heme metabolic process	1.02623e+07
P02790	positive regulation of tyrosine phosphorylation of STAT protein	1.02623e+07
P02790	positive regulation of interferon-gamma-mediated signaling pathway	1.02623e+07
P06727	retinoid metabolic process	413267
P06727	innate immune response in mucosa	413267
P06727	cholesterol biosynthetic process	413267
P06727	response to lipid hydroperoxide	413267
P06727	leukocyte cell-cell adhesion	413267
P06727	positive regulation of cholesterol esterification	413267
P06727	positive regulation of triglyceride catabolic process	413267
P06727	removal of superoxide radicals	413267
P06727	regulation of intestinal cholesterol absorption	413267
P06727	cholesterol efflux	413267
P06727	phospholipid efflux	413267
P06727	chylomicron remodeling	413267
P06727	very-low-density lipoprotein particle remodeling	413267
P06727	high-density lipoprotein particle remodeling	413267
P06727	chylomicron assembly	413267
P06727	high-density lipoprotein particle assembly	413267
P06727	negative regulation of plasma lipoprotein oxidation	413267
P06727	response to stilbenoid	413267
P06727	lipoprotein metabolic process	413267
P06727	cholesterol homeostasis	413267
P06727	hydrogen peroxide catabolic process	413267
P06727	reverse cholesterol transport	413267
P06727	cellular protein metabolic process	413267
P06727	positive regulation of fatty acid biosynthetic process	413267
P06727	phosphatidylcholine metabolic process	413267
P06727	positive regulation of lipoprotein lipase activity	413267
P06727	triglyceride homeostasis	413267
P06727	intermembrane lipid transfer	413267
P04114	retinoid metabolic process	1.43942e+06
P04114	in utero embryonic development	1.43942e+06
P04114	toll-like receptor signaling pathway	1.43942e+06
P04114	triglyceride mobilization	1.43942e+06
P04114	receptor-mediated endocytosis	1.43942e+06
P04114	spermatogenesis	1.43942e+06
P04114	nervous system development	1.43942e+06
P04114	fertilization	1.43942e+06
P04114	response to virus	1.43942e+06
P04114	response to carbohydrate	1.43942e+06
P04114	post-embryonic development	1.43942e+06
P04114	response to selenium ion	1.43942e+06
P04114	positive regulation of gene expression	1.43942e+06
P04114	positive regulation of macrophage derived foam cell differentiation	1.43942e+06
P04114	positive regulation of cholesterol storage	1.43942e+06
P04114	triglyceride catabolic process	1.43942e+06
P04114	flagellated sperm motility	1.43942e+06
P04114	response to estradiol	1.43942e+06
P04114	response to lipopolysaccharide	1.43942e+06
P04114	cholesterol efflux	1.43942e+06
P04114	chylomicron remodeling	1.43942e+06
P04114	low-density lipoprotein particle remodeling	1.43942e+06
P04114	chylomicron assembly	1.43942e+06
P04114	very-low-density lipoprotein particle assembly	1.43942e+06
P04114	chylomicron remnant clearance	1.43942e+06
P04114	low-density lipoprotein particle clearance	1.43942e+06
P04114	very-low-density lipoprotein particle clearance	1.43942e+06
P04114	lipoprotein biosynthetic process	1.43942e+06
P04114	lipoprotein catabolic process	1.43942e+06
P04114	cholesterol homeostasis	1.43942e+06
P04114	lipoprotein transport	1.43942e+06
P04114	post-translational protein modification	1.43942e+06
P04114	regulation of cholesterol biosynthetic process	1.43942e+06
P04114	artery morphogenesis	1.43942e+06
P04114	leukocyte migration	1.43942e+06
P04114	cellular response to tumor necrosis factor	1.43942e+06
P04114	cellular response to prostaglandin stimulus	1.43942e+06
P04114	intermembrane lipid transfer	1.43942e+06
P02787	retina homeostasis	9.72354e+06
P02787	platelet degranulation	9.72354e+06
P02787	cellular iron ion homeostasis	9.72354e+06
P02787	actin filament organization	9.72354e+06
P02787	activation of JUN kinase activity	9.72354e+06
P02787	antibacterial humoral response	9.72354e+06
P02787	osteoclast differentiation	9.72354e+06
P02787	regulation of protein stability	9.72354e+06
P02787	transferrin transport	9.72354e+06
P02787	regulation of iron ion transport	9.72354e+06
P02787	post-translational protein modification	9.72354e+06
P02787	positive regulation of bone resorption	9.72354e+06
P02787	positive regulation of transcription	9.72354e+06
P02787	positive regulation of receptor-mediated endocytosis	9.72354e+06
P02787	SMAD protein signal transduction	9.72354e+06
P02787	membrane organization	9.72354e+06
P02787	ERK1 and ERK2 cascade	9.72354e+06
P02787	cellular response to iron ion	9.72354e+06
P02787	positive regulation of cell motility	9.72354e+06
P02647	retinoid metabolic process	2.04459e+07
P02647	regulation of protein phosphorylation	2.04459e+07
P02647	endothelial cell proliferation	2.04459e+07
P02647	platelet degranulation	2.04459e+07
P02647	negative regulation of cytokine production involved in immune response	2.04459e+07
P02647	phosphatidylcholine biosynthetic process	2.04459e+07
P02647	cholesterol biosynthetic process	2.04459e+07
P02647	receptor-mediated endocytosis	2.04459e+07
P02647	transforming growth factor beta receptor signaling pathway	2.04459e+07
P02647	G protein-coupled receptor signaling pathway	2.04459e+07
P02647	integrin-mediated signaling pathway	2.04459e+07
P02647	response to nutrient	2.04459e+07
P02647	glucocorticoid metabolic process	2.04459e+07
P02647	negative regulation of tumor necrosis factor-mediated signaling pathway	2.04459e+07
P02647	positive regulation of cholesterol esterification	2.04459e+07
P02647	positive regulation of cholesterol efflux	2.04459e+07
P02647	positive regulation of triglyceride catabolic process	2.04459e+07
P02647	negative regulation of very-low-density lipoprotein particle remodeling	2.04459e+07
P02647	peripheral nervous system axon regeneration	2.04459e+07
P02647	protein oxidation	2.04459e+07
P02647	peptidyl-methionine modification	2.04459e+07
P02647	lipid storage	2.04459e+07
P02647	regulation of intestinal cholesterol absorption	2.04459e+07
P02647	adrenal gland development	2.04459e+07
P02647	animal organ regeneration	2.04459e+07
P02647	regulation of Cdc42 protein signal transduction	2.04459e+07
P02647	negative regulation of interleukin-1 beta production	2.04459e+07
P02647	negative regulation of heterotypic cell-cell adhesion	2.04459e+07
P02647	chylomicron remodeling	2.04459e+07
P02647	high-density lipoprotein particle remodeling	2.04459e+07
P02647	chylomicron assembly	2.04459e+07
P02647	high-density lipoprotein particle assembly	2.04459e+07
P02647	high-density lipoprotein particle clearance	2.04459e+07
P02647	positive regulation of Rho protein signal transduction	2.04459e+07
P02647	lipoprotein biosynthetic process	2.04459e+07
P02647	response to drug	2.04459e+07
P02647	cholesterol homeostasis	2.04459e+07
P02647	blood vessel endothelial cell migration	2.04459e+07
P02647	response to estrogen	2.04459e+07
P02647	post-translational protein modification	2.04459e+07
P02647	reverse cholesterol transport	2.04459e+07
P02647	positive regulation of fatty acid biosynthetic process	2.04459e+07
P02647	negative regulation of inflammatory response	2.04459e+07
P02647	positive regulation of phagocytosis	2.04459e+07
P02647	protein stabilization	2.04459e+07
P02647	negative chemotaxis	2.04459e+07
P02647	positive regulation of lipoprotein lipase activity	2.04459e+07
P02647	vitamin transport	2.04459e+07
P02647	positive regulation of stress fiber assembly	2.04459e+07
P02647	transmembrane transport	2.04459e+07
P02647	phospholipid homeostasis	2.04459e+07
P02647	negative regulation of lipase activity	2.04459e+07
P02647	negative regulation of cell adhesion molecule production	2.04459e+07
P02647	triglyceride homeostasis	2.04459e+07
P02647	ERK1 and ERK2 cascade	2.04459e+07
P02647	cholesterol import	2.04459e+07
P02647	intermembrane lipid transfer	2.04459e+07
P02647	positive regulation of substrate adhesion-dependent cell spreading	2.04459e+07
P02647	positive regulation of phospholipid efflux	2.04459e+07
P01717	immunoglobulin production	90620.8
P01717	receptor-mediated endocytosis	90620.8
P01717	complement activation classical pathway	90620.8
P01717	regulation of complement activation	90620.8
P01717	Fc-epsilon receptor signaling pathway	90620.8
P01717	Fc-gamma receptor signaling pathway involved in phagocytosis	90620.8
P01717	leukocyte migration	90620.8
P01009	platelet degranulation	409201
P01009	acute-phase response	409201
P01009	blood coagulation	409201
P01009	negative regulation of endopeptidase activity	409201
P01009	neutrophil degranulation	409201
P01009	post-translational protein modification	409201
P01009	COPII vesicle coating	409201
P02748	cell killing	494951
P02748	complement activation alternative pathway	494951
P02748	complement activation classical pathway	494951
P02748	cytolysis	494951
P02748	regulation of complement activation	494951
P02748	protein homooligomerization	494951
P01011	platelet degranulation	5.36729e+06
P01011	acute-phase response	5.36729e+06
P01011	negative regulation of endopeptidase activity	5.36729e+06
P01011	regulation of lipid metabolic process	5.36729e+06
P01011	maintenance of gastrointestinal epithelium	5.36729e+06
P01011	neutrophil degranulation	5.36729e+06
P19652	platelet degranulation	2.52643e+06
P19652	regulation of immune system process	2.52643e+06
P19652	acute-phase response	2.52643e+06
P19652	positive regulation of interleukin-1 beta production	2.52643e+06
P19652	positive regulation of tumor necrosis factor production	2.52643e+06
P19652	neutrophil degranulation	2.52643e+06
P13671	in utero embryonic development	83430
P13671	positive regulation of activation of membrane attack complex	83430
P13671	complement activation classical pathway	83430
P13671	cytolysis	83430
P13671	innate immune response	83430
P13671	positive regulation of angiogenesis	83430
P69905	receptor-mediated endocytosis	6.37577e+06
P69905	positive regulation of cell death	6.37577e+06
P69905	oxygen transport	6.37577e+06
P69905	bicarbonate transport	6.37577e+06
P69905	response to hydrogen peroxide	6.37577e+06
P69905	hydrogen peroxide catabolic process	6.37577e+06
P69905	cellular oxidant detoxification	6.37577e+06
P02766	purine nucleobase metabolic process	26506.3
P02766	signal transduction	26506.3
P02766	extracellular matrix organization	26506.3
P02766	retinol metabolic process	26506.3
P02766	neutrophil degranulation	26506.3
P02766	cellular protein metabolic process	26506.3
P02766	thyroid hormone transport	26506.3
P01008	acute inflammatory response to antigenic stimulus	761268
P01008	response to nutrient	761268
P01008	lactation	761268
P01008	negative regulation of endopeptidase activity	761268
P01008	post-translational protein modification	761268
P01008	regulation of blood coagulation	761268
P04432	immunoglobulin production	59865.1
P04432	receptor-mediated endocytosis	59865.1
P04432	complement activation classical pathway	59865.1
P04432	regulation of complement activation	59865.1
P04432	Fc-epsilon receptor signaling pathway	59865.1
P04432	Fc-gamma receptor signaling pathway involved in phagocytosis	59865.1
P04432	leukocyte migration	59865.1
P25311	detection of chemical stimulus involved in sensory perception of bitter taste	807077
P25311	retina homeostasis	807077
P25311	antigen processing and presentation of endogenous peptide antigen via MHC class Ib	807077
P25311	cell adhesion	807077
P25311	negative regulation of cell population proliferation	807077
P25311	protein transmembrane transport	807077
P25311	RNA phosphodiester bond hydrolysis	807077
P55056	lipid metabolic process	26145.6
P55056	lipid transport	26145.6
P55056	positive regulation of sequestering of triglyceride	26145.6
P55056	very-low-density lipoprotein particle assembly	26145.6
P55056	very-low-density lipoprotein particle clearance	26145.6
P55056	triglyceride homeostasis	26145.6
P04003	response to symbiotic bacterium	1.11693e+06
P04003	innate immune response	1.11693e+06
P04003	positive regulation of protein catabolic process	1.11693e+06
P04003	negative regulation of complement activation classical pathway	1.11693e+06
P04003	regulation of opsonization	1.11693e+06
P04275	platelet degranulation	151666
P04275	blood coagulation	151666
P04275	platelet activation	151666
P04275	extracellular matrix organization	151666
P04275	cell-substrate adhesion	151666
A0A140TA29	inflammatory response	107342
A0A140TA29	complement activation classical pathway	107342
A0A140TA29	negative regulation of endopeptidase activity	107342
A0A140TA29	innate immune response	107342
P09871	proteolysis	138396
P09871	complement activation classical pathway	138396
P09871	regulation of complement activation	138396
P09871	innate immune response	138396
O75636	complement activation	55729.2
O75636	recognition of apoptotic cell	55729.2
O75636	negative regulation of viral entry into host cell	55729.2
O75636	defense response to virus	55729.2
O75636	negative regulation of RNA biosynthetic process	55729.2
P07360	complement activation	34458.1
P07360	complement activation classical pathway	34458.1
P07360	cytolysis	34458.1
P07360	regulation of complement activation	34458.1
P10643	complement activation	156029
P10643	complement activation classical pathway	156029
P10643	cytolysis	156029
P10643	regulation of complement activation	156029
Q08380	platelet degranulation	54905.6
Q08380	endocytosis	54905.6
Q08380	cellular defense response	54905.6
Q08380	cell adhesion	54905.6
Q08380	signal transduction	54905.6
P05546	chemotaxis	531274
P05546	blood coagulation	531274
P05546	negative regulation of endopeptidase activity	531274
P05546	post-translational protein modification	531274
P00739	acute inflammatory response	93923.7
P00739	receptor-mediated endocytosis	93923.7
P00739	positive regulation of cell death	93923.7
P00739	zymogen activation	93923.7
P08603	complement activation	621463
P08603	viral process	621463
P08603	regulation of complement activation	621463
P08603	regulation of complement-dependent cytotoxicity	621463
P02042	blood coagulation	60926.5
P02042	oxygen transport	60926.5
P02042	hydrogen peroxide catabolic process	60926.5
P02042	cellular oxidant detoxification	60926.5
B4DPQ0	proteolysis	125362
B4DPQ0	complement activation classical pathway	125362
B4DPQ0	innate immune response	125362
A0A087X1J7	response to oxidative stress	132231
A0A087X1J7	oxidation-reduction process	132231
A0A087X1J7	cellular oxidant detoxification	132231
P35858	cell adhesion	31061.2
P35858	signal transduction	31061.2
P35858	cellular protein metabolic process	31061.2
E9PFZ2	iron ion transport	25183.5
E9PFZ2	cellular iron ion homeostasis	25183.5
E9PFZ2	oxidation-reduction process	25183.5
K7ER74	lipid metabolic process	531119
K7ER74	lipid transport	531119
K7ER74	positive regulation of catalytic activity	531119
P19827	negative regulation of endopeptidase activity	259848
P19827	hyaluronan metabolic process	259848
P08185	glucocorticoid metabolic process	78841.2
P08185	negative regulation of endopeptidase activity	78841.2
P0DP09	adaptive immune response	8292.38
P0DP09	immunoglobulin production	8292.38
G3XAM2	proteolysis	157172
G3XAM2	endocytosis	157172
C9JF17	lipid transport	83423.9
C9JF17	aging	83423.9
B7ZKJ8	negative regulation of endopeptidase activity	4451.32
B7ZKJ8	hyaluronan metabolic process	4451.32
V9GYM3	lipid transport	694942
V9GYM3	lipoprotein metabolic process	694942
B0YIW2	lipid transport	4.88153e+06
B0YIW2	lipoprotein metabolic process	4.88153e+06
K7ERI9	lipid transport	94217.5
K7ERI9	lipoprotein metabolic process	94217.5
G3V2W1	blood coagulation	3284.09
G3V2W1	negative regulation of endopeptidase activity	3284.09
C9JEU5	platelet activation	29696.4
C9JEU5	protein polymerization	29696.4
P05543	negative regulation of endopeptidase activity	22497.1
P05543	thyroid hormone transport	22497.1
A0A096LPE2	acute-phase response	163358
A0A087WSY5	proteolysis	43313.8
A0A3B3ISJ1	fibrinolysis	117383

## Sheet: Network results
Biological process	Rate of change		Proteins	Rate of change
negative regulation by host of viral process	0.996326		P59666	0.978477
negative regulation of lipid storage	0.996326		A0A096LPE2	0.954209
negative regulation of macrophage derived foam cell differentiation	0.996326		P55056	0.94803
negative regulation of mononuclear cell proliferation	0.996326		C9JEU5	0.921018
obsolete negative regulation of blood vessel diameter	0.996326		P07360	0.895851
regulation of interleukin-8 production	0.996326		P05543	0.891776
cellular defense response	0.995375		A0A087WSY5	0.887478
defense response to Gram-negative bacterium	0.992997		A0A3B3ISJ1	0.884202
opsonization	0.991955		P01766	0.873752
cellular response to lipoteichoic acid	0.988199		P04275	0.837624
detection of molecule of bacterial origin	0.988199		P02741	0.833285
leukocyte chemotaxis involved in inflammatory response	0.988199		A0A0B4J1V2	0.783507
lipopolysaccharide transport	0.988199		Q08380	0.677767
lipopolysaccharide-mediated signaling pathway	0.988199		G3V2W1	0.611085
macrophage activation involved in immune response	0.988199		G3XAM2	0.5069
positive regulation of chemokine production	0.988199
positive regulation of cytolysis	0.988199
positive regulation of interleukin-6 production	0.988199
positive regulation of interleukin-8 production	0.988199
positive regulation of macrophage activation	0.988199
positive regulation of neutrophil chemotaxis	0.988199
positive regulation of respiratory burst involved in inflammatory response	0.988199
positive regulation of toll-like receptor 4 signaling pathway	0.988199
cell-substrate adhesion	0.98795
defense response to Gram-positive bacterium	0.987677
defense response to virus	0.919617
cellular response to interferon-gamma	0.879455
ephrin receptor signaling pathway	0.879455
structural constituent of postsynaptic actin cytoskeleton	0.879455
maintenance of blood-brain barrier	0.879455
morphogenesis of a polarized epithelium	0.879455
positive regulation of cell migration	0.879455
postsynaptic actin cytoskeleton organization	0.879455
protein localization to bicellular tight junction	0.879455
regulation of focal adhesion assembly	0.879455
regulation of stress fiber assembly	0.879455
regulation of transepithelial transport	0.879455
sarcomere organization	0.879455
tight junction assembly	0.879455
protein polymerization	0.841392
positive regulation of sequestering of triglyceride	0.824538
intracellular estrogen receptor signaling pathway	0.795825
membrane disruption in other organism	0.795825
endocytosis	0.757397
negative regulation by host of viral exo-alpha-sialidase activity	0.70419
negative regulation by host of viral glycoprotein metabolic process	0.70419
negative regulation of acute inflammatory response	0.70419
negative regulation of monocyte differentiation	0.70419
negative regulation of wound healing	0.70419
protein folding	0.70419
phagocytosis	0.695282
killing of cells of other organism	0.628119
cell killing	0.586904
complement activation alternative pathway	0.586904
protein homooligomerization	0.586904
negative regulation of viral entry into host cell	0.539874
positive regulation of catalytic activity	0.515383
						Supplementary Data 2. Network analysis of interactions between proteins and BPs was characterized using Graph Theory algorithms. The sheets of the dataset contain all proteins detected in the different cohorts with the BP to which they are linked and its representation among the five cohorts of individuals according to COVID-19 symptomatology. Data have been represented in healthy, asymptomatic, …
